# Supplementary material for: Pre-diagnostic serum metabolome and breast cancer risk: a nested case-control study
Source: Breast Cancer Res. 2025 Aug 27;27:156. doi: 10.1186/s13058-025-02102-w (PMC12382045; doi:10.1186/s13058-025-02102-w)
Supplement: Supplementary file 1 — Supplementary Material 1 [file 13058_2025_2102_MOESM1_ESM.xlsx]

## Sheet: Supplementary Table 1
Metabolite ID number	Overall				Postmenopausal				Invasive ductal				Luminal A
	OR	LCI	UCI	qval	OR	LCI	UCI	qval	OR	LCI	UCI	qval	OR	LCI	UCI	qval
2	0.966016	0.861966	1.08263	0.730024	0.925573	0.806516	1.0622	0.52712	1.05265	0.923019	1.20049	0.721257	0.915901	0.777968	1.07829	0.577802
4	0.975538	0.870104	1.09375	0.803809	1.04643	0.9154	1.19621	0.732913	0.974342	0.866519	1.09558	0.8341	1.06256	0.902426	1.25112	0.744401
5	0.931138	0.830698	1.04372	0.497847	0.909711	0.793959	1.04234	0.433534	0.988499	0.866589	1.12756	0.933962	0.946312	0.807697	1.10872	0.755053
6	0.993863	0.886866	1.11377	0.956449	1.00401	0.877341	1.14897	0.968669	1.08351	0.946357	1.24054	0.568899	1.02381	0.876678	1.19563	0.89042
8	1.11136	0.990167	1.2474	0.321156	1.12966	0.98323	1.2979	0.339953	1.02966	0.90412	1.17264	0.8341	1.16859	0.973943	1.40214	0.370134
9	0.956529	0.851725	1.07423	0.666585	0.995453	0.878566	1.12789	0.9649	0.988068	0.830652	1.17532	0.953689	0.878509	0.692842	1.11393	0.573311
11	1.05165	0.938054	1.17901	0.64284	1.0932	0.950666	1.2571	0.468988	0.97365	0.855695	1.10787	0.839784	1.23918	1.01883	1.50718	0.244305
12	0.977976	0.872582	1.0961	0.831624	1.01692	0.892818	1.15827	0.893426	0.915055	0.802703	1.04313	0.506955	0.950887	0.794616	1.13789	0.807945
13	0.856085	0.763053	0.960459	0.158667	0.829728	0.723872	0.951064	0.133765	0.857929	0.749744	0.981724	0.254737	0.854264	0.721251	1.01181	0.319257
15	0.999372	0.891792	1.11993	0.99613	0.997871	0.878632	1.13329	0.980847	0.992268	0.8753	1.12487	0.960098	1.12556	0.91782	1.38033	0.542176
16	1.04831	0.934739	1.17569	0.658275	1.02065	0.899274	1.15841	0.870797	1.03717	0.916199	1.17411	0.792035	1.00657	0.849961	1.19204	0.979517
17	0.911383	0.812843	1.02187	0.376365	0.922717	0.800901	1.06306	0.519258	0.962226	0.846626	1.09361	0.792035	0.858601	0.719536	1.02454	0.364484
18	0.989302	0.882785	1.10867	0.917671	0.907679	0.788392	1.04501	0.436489	0.973558	0.858881	1.10355	0.838089	0.986816	0.851147	1.14411	0.947038
19	0.851623	0.758733	0.955887	0.151059	0.829213	0.71844	0.957066	0.156552	0.883468	0.775758	1.00613	0.361174	0.883897	0.748057	1.0444	0.443587
20	0.856954	0.763868	0.961384	0.161848	0.814705	0.70809	0.937372	0.109502	0.904681	0.791816	1.03363	0.445916	0.777851	0.64816	0.933492	0.161455
21	0.927317	0.827123	1.03965	0.477607	0.907277	0.789753	1.04229	0.433534	0.971228	0.849223	1.11076	0.834444	0.877159	0.747943	1.0287	0.396158
23	1.04555	0.932543	1.17226	0.66385	0.957331	0.829909	1.10432	0.762876	1.00864	0.889041	1.14432	0.954175	0.961177	0.821367	1.12478	0.829366
24	0.997637	0.890232	1.118	0.985184	1.02248	0.889608	1.1752	0.870797	0.907964	0.797094	1.03426	0.453238	1.14676	0.950615	1.38338	0.447434
25	1.04305	0.930528	1.16918	0.678285	1.08271	0.943148	1.24292	0.513745	0.958741	0.84171	1.09204	0.787903	1.21634	1.00586	1.47088	0.272897
26	0.953072	0.847541	1.07174	0.658275	0.985374	0.868516	1.11796	0.90314	0.98691	0.875051	1.11307	0.922613	0.797858	0.650346	0.978827	0.244079
27	0.917228	0.801515	1.04965	0.487575	0.857177	0.712957	1.03057	0.367852	0.927074	0.812665	1.05759	0.576407	0.413711	0.214505	0.797914	0.174727
28	1.29686	0.932115	1.80434	0.399369	1.32798	0.90807	1.94205	0.406093	1.21945	0.882482	1.68508	0.557757	1.57556	0.763719	3.25039	0.523015
30	0.938527	0.83723	1.05208	0.547907	0.985433	0.854639	1.13624	0.915821	0.882932	0.774016	1.00717	0.363294	0.969317	0.82235	1.14255	0.865371
31	0.878534	0.782571	0.986265	0.234717	0.846175	0.731964	0.978207	0.219286	0.843373	0.736309	0.966004	0.197485	0.993133	0.835289	1.1808	0.979517
32	1.00223	0.894327	1.12315	0.98523	0.984086	0.857045	1.12996	0.90314	0.97191	0.854074	1.106	0.8341	1.04287	0.872966	1.24585	0.841716
33	1.0321	0.920939	1.15668	0.752581	0.974565	0.847848	1.12022	0.858354	1.05095	0.92345	1.19605	0.727993	1.05771	0.894096	1.25125	0.761327
34	0.981235	0.875586	1.09963	0.855951	0.986602	0.865275	1.12494	0.915821	0.923551	0.809793	1.05329	0.55884	0.956893	0.819474	1.11736	0.805709
35	0.891738	0.795141	1.00007	0.299776	0.928294	0.808971	1.06522	0.550076	0.912679	0.802039	1.03858	0.478551	0.915413	0.776466	1.07923	0.577802
36	1.01451	0.905265	1.13693	0.887804	1.02053	0.888363	1.17236	0.881285	0.961142	0.843894	1.09468	0.792035	1.0358	0.873863	1.22773	0.853051
38	0.875292	0.779967	0.982268	0.221338	0.853298	0.738825	0.985507	0.245727	0.94662	0.833544	1.07504	0.68278	0.84717	0.71085	1.00963	0.309738
39	1.02617	0.91544	1.1503	0.798655	0.97506	0.850879	1.11736	0.858354	0.966464	0.850299	1.0985	0.803794	0.997184	0.817953	1.21569	0.990765
41	0.899596	0.800481	1.01098	0.321156	0.847431	0.725407	0.989981	0.245727	0.962321	0.847065	1.09326	0.792035	0.976972	0.832571	1.14642	0.896264
45	0.85152	0.75835	0.956137	0.151059	0.811288	0.700602	0.939461	0.120702	0.836827	0.732438	0.956093	0.150002	0.889051	0.750379	1.05335	0.479274
47	1.04461	0.932031	1.1708	0.666585	0.969619	0.847348	1.10953	0.828765	1.04022	0.912301	1.18608	0.792035	0.975754	0.836244	1.13854	0.887781
48	0.988876	0.882401	1.1082	0.917671	0.827454	0.710205	0.96406	0.178264	0.995656	0.875561	1.13222	0.979858	1.04683	0.900561	1.21686	0.788596
51	0.903875	0.806021	1.01361	0.329515	0.91863	0.805937	1.04708	0.465893	0.889713	0.778414	1.01693	0.399551	0.810237	0.691248	0.949707	0.174727
55	0.896069	0.798891	1.00507	0.309364	0.975408	0.854339	1.11363	0.858354	0.909019	0.796278	1.03772	0.470906	0.778672	0.656714	0.923279	0.138685
56	0.871098	0.77599	0.977862	0.199547	0.844173	0.737366	0.96645	0.178264	0.928604	0.818543	1.05346	0.573064	0.84019	0.71374	0.989043	0.254272
57	1.01641	0.906937	1.1391	0.871114	1.03704	0.901335	1.19317	0.804455	0.951748	0.835888	1.08367	0.729924	1.21026	0.999525	1.46542	0.287946
58	1.09403	0.973487	1.22951	0.404199	1.11243	0.953628	1.29768	0.433779	1.13406	0.988369	1.30124	0.381388	0.974553	0.806331	1.17787	0.904945
59	0.96153	0.857945	1.07762	0.697445	0.916005	0.799137	1.04996	0.466849	0.962455	0.844352	1.09708	0.792035	0.931105	0.795705	1.08955	0.648229
60	1.0243	0.913267	1.14884	0.81395	1.29532	1.00939	1.66224	0.253975	1.01404	0.898311	1.14468	0.918441	1.21672	0.949502	1.55913	0.406889
63	0.630145	0.507499	0.782431	0.012116	0.57448	0.436772	0.755606	0.0216583	0.650591	0.505281	0.837689	0.0509917	0.823973	0.595628	1.13986	0.528047
64	0.922659	0.822825	1.03461	0.451953	0.919999	0.796589	1.06253	0.513745	0.929368	0.814623	1.06028	0.586235	1.00856	0.848651	1.19861	0.973405
65	0.866382	0.772105	0.972171	0.188961	0.835968	0.723632	0.965743	0.178264	0.873876	0.766036	0.996896	0.316646	0.934401	0.787988	1.10802	0.714245
66	1.10189	0.965977	1.25692	0.43359	1.10292	0.915935	1.32809	0.563005	1.08525	0.939222	1.25399	0.578339	1.13282	0.801031	1.60203	0.749532
69	0.860312	0.766485	0.965624	0.177184	0.832926	0.72241	0.96035	0.165058	0.847904	0.740801	0.970492	0.214193	0.776936	0.653434	0.92378	0.138685
71	0.892734	0.795805	1.00147	0.302766	0.855729	0.747187	0.980039	0.219286	0.943912	0.825637	1.07913	0.68278	0.819031	0.687706	0.975433	0.219372
72	1.07238	0.956688	1.20205	0.506527	1.13078	0.981496	1.30277	0.347574	1.11319	0.979208	1.2655	0.405691	1.05792	0.905615	1.23584	0.749532
73	0.950153	0.847708	1.06498	0.633135	0.885793	0.772276	1.016	0.339953	0.961229	0.844784	1.09372	0.792035	0.973169	0.831373	1.13915	0.872598
75	0.906033	0.808104	1.01583	0.336801	0.807415	0.705124	0.924546	0.0950516	0.942374	0.822391	1.07986	0.68278	0.760287	0.638785	0.9049	0.106568
76	1.05261	0.939184	1.17974	0.632919	1.0879	0.950531	1.24513	0.479439	1.10273	0.967419	1.25696	0.448292	1.22465	1.03618	1.4474	0.204887
77	0.915089	0.816261	1.02588	0.404199	0.898837	0.7829	1.03194	0.398153	0.968643	0.851406	1.10202	0.818647	0.907453	0.768893	1.07098	0.537948
79	0.941863	0.840293	1.05571	0.574659	0.949445	0.825424	1.0921	0.707761	0.879032	0.770604	1.00272	0.344141	0.93949	0.798624	1.1052	0.725186
81	1.02658	0.916018	1.1505	0.794471	1.00468	0.873339	1.15577	0.968201	1.09965	0.964768	1.2534	0.464875	0.827939	0.685448	1.00005	0.287946
82	0.935795	0.834717	1.04911	0.533876	0.797218	0.688822	0.922671	0.0950516	0.998919	0.877359	1.13732	0.994837	0.822471	0.68822	0.98291	0.244305
83	0.972925	0.86782	1.09076	0.787363	0.987975	0.869322	1.12282	0.92237	0.806961	0.687815	0.946746	0.148296	0.932396	0.763899	1.13806	0.754468
84	0.995528	0.888348	1.11564	0.966897	0.992251	0.865126	1.13806	0.954298	0.968233	0.847897	1.10565	0.818647	1.00896	0.854513	1.19131	0.973205
85	0.865809	0.770003	0.973534	0.188961	0.805602	0.691953	0.937917	0.120702	0.869235	0.763734	0.989311	0.291442	0.778432	0.646323	0.937543	0.174727
86	0.928365	0.828157	1.0407	0.483436	0.810151	0.702971	0.933672	0.101531	0.99468	0.874741	1.13106	0.97232	0.779999	0.653036	0.931645	0.155322
87	1.07707	0.960773	1.20744	0.483678	1.04196	0.900811	1.20523	0.780671	1.14141	0.999111	1.30398	0.342436	1.02844	0.863872	1.22435	0.886017
88	0.901291	0.803334	1.01119	0.321156	0.879685	0.765429	1.011	0.323478	0.953379	0.83317	1.09093	0.758429	0.874703	0.739976	1.03396	0.403733
91	0.936113	0.829976	1.05582	0.554592	0.959175	0.843059	1.09128	0.750955	0.854741	0.71568	1.02082	0.391169	0.974155	0.853437	1.11195	0.856934
93	1.0605	0.922404	1.21927	0.651213	1.06443	0.92005	1.23148	0.659152	1.09107	0.916947	1.29826	0.639834	1.11626	0.897154	1.38889	0.608122
95	0.897806	0.80055	1.00688	0.321156	0.895656	0.778629	1.03027	0.394278	0.888122	0.778939	1.01261	0.384573	0.905931	0.768236	1.06831	0.528047
96	0.907319	0.804166	1.0237	0.379381	0.951735	0.810471	1.11762	0.762031	0.943595	0.828487	1.0747	0.679572	1.00316	0.839667	1.1985	0.990765
98	1.06022	0.944598	1.19	0.580984	1.14132	0.982202	1.32622	0.339953	1.06313	0.93666	1.20667	0.650035	1.04524	0.889196	1.22867	0.815265
99	0.926843	0.826652	1.03918	0.477547	0.914428	0.791394	1.05659	0.484125	0.971202	0.853265	1.10544	0.8341	0.895683	0.75315	1.06519	0.519365
100	0.998313	0.890844	1.11875	0.989829	1.035	0.905391	1.18317	0.805883	1.02339	0.905947	1.15606	0.851721	1.09645	0.927397	1.29632	0.569778
101	1.04568	0.932909	1.17208	0.66385	0.997506	0.865114	1.15016	0.98078	1.01891	0.897586	1.15664	0.891325	1.03688	0.882096	1.21882	0.850698
102	0.943005	0.841321	1.05698	0.57962	0.909965	0.789302	1.04907	0.451458	0.944584	0.827798	1.07785	0.68278	0.965079	0.819027	1.13718	0.853051
103	1.15206	1.00172	1.32495	0.291015	1.13395	0.948526	1.35562	0.433534	1.13301	0.9699	1.32355	0.425313	1.087	0.834336	1.41618	0.780322
106	0.954274	0.851458	1.06951	0.658275	0.978399	0.851761	1.12387	0.872068	0.979199	0.857412	1.11828	0.882904	0.998851	0.851567	1.17161	0.996518
107	0.902256	0.804505	1.01189	0.323083	0.949994	0.825135	1.09375	0.713093	0.933965	0.820613	1.06297	0.616272	0.965541	0.81362	1.14583	0.853051
108	0.89431	0.797251	1.00318	0.302766	0.859518	0.745893	0.990452	0.245727	0.934312	0.820372	1.06408	0.616272	0.809371	0.680749	0.962295	0.204887
109	0.956809	0.853287	1.07289	0.666361	0.97498	0.842925	1.12772	0.863634	0.988197	0.858358	1.13768	0.937074	0.898911	0.745854	1.08338	0.550574
110	1.01575	0.906236	1.1385	0.87578	1.03266	0.88741	1.20168	0.840439	0.967616	0.854861	1.09524	0.803794	1.10327	0.939072	1.29619	0.524485
112	1.13986	0.967837	1.34245	0.38645	1.17301	0.959308	1.43431	0.390377	1.30283	1.00872	1.6827	0.311209	1.10148	0.930792	1.30346	0.546562
114	1.01584	0.906165	1.13878	0.87578	0.964752	0.834337	1.11555	0.811222	1.03374	0.917354	1.1649	0.803624	0.981566	0.848481	1.13552	0.909995
116	0.890694	0.794332	0.998745	0.291015	0.7435	0.641856	0.861241	0.0216583	0.949777	0.832014	1.08421	0.721257	0.898838	0.757675	1.0663	0.523015
118	0.979569	0.874079	1.09779	0.847005	0.980189	0.856161	1.12218	0.881285	0.938979	0.82555	1.06799	0.647	0.964969	0.822125	1.13263	0.851196
119	0.875586	0.780317	0.982487	0.221338	0.850801	0.738438	0.980262	0.221137	0.916017	0.803168	1.04472	0.513954	0.870163	0.739065	1.02452	0.372052
120	0.96549	0.86148	1.08206	0.725286	0.928246	0.811493	1.0618	0.536662	0.969827	0.847756	1.10948	0.8341	0.879424	0.740997	1.04371	0.433598
121	0.859766	0.765472	0.965677	0.177184	0.852728	0.747442	0.972844	0.188758	0.964914	0.848031	1.09791	0.803624	0.749537	0.63575	0.883689	0.0595978
122	0.926693	0.826631	1.03887	0.477547	0.809693	0.703727	0.931613	0.0950516	0.999486	0.87655	1.13966	0.997447	0.861538	0.725906	1.02251	0.363539
123	0.837122	0.745054	0.940567	0.0983569	0.803043	0.694348	0.928754	0.0950516	0.855241	0.748154	0.977657	0.230402	0.900597	0.760543	1.06644	0.523015
125	0.84708	0.740688	0.968753	0.188961	0.759679	0.635951	0.907479	0.0950516	0.882469	0.769262	1.01234	0.381388	0.877812	0.726457	1.0607	0.483625
128	1.0501	0.93694	1.17694	0.647485	1.00092	0.876152	1.14346	0.990337	1.13699	0.995372	1.29875	0.358389	1.06763	0.901088	1.26495	0.723489
130	1.14259	0.997753	1.30844	0.302766	1.05845	0.910188	1.23086	0.701027	1.16489	1.00389	1.35172	0.316646	1.02105	0.874524	1.19213	0.904945
131	0.867492	0.772723	0.973883	0.188961	0.855362	0.741893	0.986185	0.245727	0.910546	0.797283	1.0399	0.479647	0.827571	0.692939	0.98836	0.254272
133	1.10482	0.984481	1.23987	0.336801	1.01785	0.888879	1.16554	0.893426	1.10623	0.973671	1.25685	0.425607	1.05544	0.886443	1.25666	0.783028
134	0.885232	0.788842	0.993399	0.275732	0.85381	0.740272	0.984762	0.245727	0.940401	0.825315	1.07154	0.655285	0.869641	0.726315	1.04125	0.416859
135	0.948802	0.846506	1.06346	0.624903	0.972012	0.846199	1.11653	0.847006	0.899684	0.786462	1.02921	0.427544	1.01416	0.854379	1.20382	0.953168
136	1.04878	0.934698	1.17678	0.658275	1.0372	0.911744	1.17993	0.780671	1.07344	0.934304	1.23329	0.625856	0.968049	0.818364	1.14511	0.862407
137	0.986398	0.880168	1.10545	0.893352	1.06285	0.928456	1.21671	0.641067	1.03594	0.912464	1.17612	0.803624	0.847442	0.709119	1.01275	0.319257
138	1.14606	0.990285	1.32635	0.321156	1.20682	0.949445	1.53397	0.395566	1.12185	0.968693	1.29922	0.429592	1.02237	0.788374	1.32581	0.949173
140	0.879551	0.784305	0.986364	0.234717	0.829396	0.72436	0.949662	0.131934	0.908159	0.796326	1.0357	0.460552	0.79773	0.673929	0.944273	0.174727
144	0.923117	0.813787	1.04714	0.488388	0.840469	0.706558	0.999758	0.273932	0.912583	0.794052	1.04881	0.519879	0.825746	0.646952	1.05395	0.410073
147	0.828926	0.736916	0.932424	0.0983569	0.809535	0.697352	0.939765	0.121125	0.81404	0.710774	0.932309	0.095045	0.940885	0.788319	1.12298	0.75785
149	0.853656	0.76068	0.957997	0.153675	0.816576	0.708767	0.940784	0.120702	0.85331	0.749438	0.971579	0.214193	0.830876	0.706694	0.97688	0.219372
150	1.0088	0.900193	1.13052	0.930643	0.961788	0.839733	1.10158	0.777896	0.988578	0.867092	1.12708	0.933962	0.961563	0.822458	1.12419	0.829366
151	1.02062	0.910708	1.14379	0.847838	1.04133	0.901166	1.2033	0.781925	1.03272	0.906796	1.17612	0.818647	1.01197	0.852106	1.20182	0.961248
152	0.92701	0.826848	1.03931	0.477547	0.921574	0.795494	1.06764	0.535865	0.927128	0.813809	1.05623	0.574436	0.919611	0.773455	1.09339	0.624793
155	0.844805	0.752017	0.949042	0.127822	0.781165	0.673829	0.905598	0.0779224	0.871739	0.763576	0.995224	0.311209	0.906199	0.758054	1.08329	0.567774
156	0.90053	0.802704	1.01028	0.321156	0.879394	0.761201	1.01594	0.336947	0.89611	0.784829	1.02317	0.414296	0.974276	0.821782	1.15507	0.89042
157	0.916121	0.817132	1.0271	0.404199	0.873813	0.758968	1.00604	0.309322	0.946305	0.82961	1.07941	0.690994	0.905018	0.768065	1.06639	0.524485
158	0.993566	0.886589	1.11345	0.953735	0.947929	0.830968	1.08135	0.678022	1.03502	0.910694	1.17633	0.803794	0.960057	0.814609	1.13147	0.831357
159	1.11918	0.989653	1.26565	0.321156	1.14972	0.972104	1.35978	0.367852	1.14431	0.980673	1.33525	0.399551	1.07397	0.86716	1.3301	0.761327
161	1.15098	1.02454	1.29302	0.196763	1.11443	0.9742	1.27484	0.384323	1.21741	1.05633	1.40305	0.133276	1.38998	1.15212	1.67695	0.0595978
162	1.16426	1.03696	1.30719	0.175123	1.29379	1.12657	1.48584	0.0378323	1.20052	1.05518	1.36589	0.123186	1.40891	1.17896	1.6837	0.0570704
163	0.943194	0.840558	1.05836	0.580554	0.856761	0.733096	1.00129	0.280556	0.986957	0.870155	1.11944	0.927929	0.898914	0.766773	1.05383	0.48836
164	0.941756	0.838586	1.05762	0.57962	0.917454	0.808806	1.0407	0.437282	1.01511	0.877255	1.17462	0.929249	0.833052	0.701428	0.989376	0.256387
166	0.871108	0.776173	0.977654	0.199547	0.849434	0.73801	0.977681	0.21719	0.870126	0.764397	0.990479	0.301637	0.973022	0.831265	1.13895	0.872309
167	0.980719	0.875016	1.09919	0.85131	0.970662	0.848653	1.11021	0.837317	0.949907	0.837703	1.07714	0.705215	1.01794	0.855067	1.21184	0.93866
169	1.00114	0.89336	1.12191	0.992714	0.994011	0.866787	1.13991	0.958854	1.04422	0.912043	1.19554	0.787903	0.856115	0.727279	1.00777	0.309738
171	1.16695	1.0394	1.31015	0.164658	1.2115	1.05897	1.386	0.120702	1.20859	1.05394	1.38594	0.133276	1.33597	1.1282	1.58199	0.0595978
172	1.08793	0.97021	1.21994	0.43359	1.07627	0.935186	1.23864	0.567748	1.14719	1.00693	1.30699	0.309052	1.0236	0.861805	1.21578	0.904945
173	0.937531	0.836425	1.05086	0.542931	0.971326	0.845281	1.11617	0.842712	0.999918	0.878982	1.13749	0.998999	0.876524	0.732349	1.04908	0.443873
174	0.951657	0.849072	1.06664	0.647485	0.880461	0.764755	1.01367	0.331427	1.04047	0.909904	1.18976	0.792035	0.871707	0.731168	1.03926	0.413083
177	0.941514	0.833133	1.06399	0.588756	0.841514	0.691185	1.02454	0.339953	0.959876	0.850431	1.08341	0.776311	0.953108	0.828066	1.09703	0.759021
178	0.936387	0.835375	1.04961	0.536615	0.87038	0.754564	1.00397	0.296663	1.01282	0.886585	1.15704	0.933778	0.988458	0.835499	1.16942	0.961248
179	0.870741	0.715277	1.05999	0.451953	0.838386	0.648448	1.08396	0.437251	0.928984	0.689063	1.25244	0.818647	0.882371	0.712249	1.09313	0.538385
182	0.93619	0.835213	1.04938	0.534807	0.880264	0.766527	1.01088	0.323478	1.00226	0.875297	1.14763	0.991743	0.857018	0.717384	1.02383	0.363595
183	1.01249	0.903339	1.13482	0.90346	0.991886	0.843566	1.16629	0.955984	0.983376	0.871903	1.1091	0.894906	1.08555	0.926997	1.27122	0.592692
184	0.765762	0.644716	0.909536	0.0983569	0.677094	0.545386	0.84061	0.0381912	0.836847	0.698187	1.00304	0.344141	0.6544	0.505044	0.847924	0.0932407
185	0.994077	0.887051	1.11402	0.957052	1.00017	0.878145	1.13914	0.997992	1.0582	0.931239	1.20246	0.681451	0.962166	0.800941	1.15584	0.853051
186	0.888201	0.792059	0.996013	0.290437	0.866874	0.756198	0.993749	0.252166	0.948552	0.832186	1.08119	0.70775	0.892746	0.759209	1.04977	0.472896
190	1.07511	0.958416	1.20601	0.494165	1.11128	0.965951	1.27847	0.406093	0.984969	0.865487	1.12095	0.917054	1.22761	1.01275	1.48805	0.254272
191	1.03252	0.921216	1.15727	0.749958	1.05744	0.92101	1.21407	0.678651	0.953975	0.83889	1.08485	0.744628	1.18844	0.981693	1.43873	0.337776
192	0.926663	0.826584	1.03886	0.477547	0.943699	0.820382	1.08555	0.671761	0.952133	0.835518	1.08502	0.735347	0.921598	0.771577	1.10079	0.645324
193	0.939868	0.838278	1.05377	0.564481	0.989706	0.86074	1.138	0.939142	0.883843	0.771539	1.01249	0.382435	0.874625	0.740906	1.03248	0.402725
194	1.03161	0.920441	1.1562	0.754159	1.03538	0.908318	1.18022	0.799167	0.97394	0.853941	1.1108	0.84414	1.1051	0.939746	1.29955	0.524485
198	0.953321	0.845473	1.07493	0.66385	0.954294	0.846431	1.0759	0.690381	0.166958	0.0212551	1.31145	0.403622	0.886353	0.746037	1.05306	0.472896
199	1.03413	0.92193	1.15998	0.739001	1.03766	0.87391	1.23209	0.837317	1.02868	0.905567	1.16853	0.8341	0.962663	0.798714	1.16026	0.853051
200	0.8375	0.745495	0.94086	0.0983569	0.837731	0.729884	0.961513	0.165058	0.783584	0.68349	0.898336	0.0436766	0.854073	0.716011	1.01876	0.343146
201	1.11438	0.992821	1.25082	0.321156	1.09846	0.962909	1.25309	0.433534	1.22152	1.0646	1.40157	0.113528	1.13793	0.973764	1.32977	0.387669
203	0.923892	0.802027	1.06427	0.547907	1.03557	0.798155	1.3436	0.891566	0.857941	0.688571	1.06897	0.48732	0.855691	0.68223	1.07325	0.483625
206	1.06569	0.947525	1.19859	0.564527	1.09693	0.934443	1.28767	0.513745	1.0732	0.937183	1.22895	0.616272	1.04419	0.859094	1.26917	0.851196
207	0.921007	0.82155	1.03251	0.440792	0.862653	0.748285	0.994501	0.253975	0.968591	0.848954	1.10509	0.818647	0.853189	0.726018	1.00264	0.296114
208	0.893611	0.796909	1.00205	0.302766	0.913543	0.795462	1.04915	0.460741	0.872349	0.765033	0.99472	0.311209	0.817571	0.689609	0.969278	0.20911
210	0.954427	0.851092	1.07031	0.660074	0.972205	0.846599	1.11645	0.847594	0.942746	0.820852	1.08274	0.687174	0.90326	0.776762	1.05036	0.48836
212	0.950909	0.848409	1.06579	0.642766	0.86608	0.753893	0.994961	0.253975	1.00716	0.883011	1.14875	0.962545	0.84257	0.706433	1.00494	0.300304
214	0.894194	0.79687	1.00341	0.302766	0.893869	0.776523	1.02895	0.390377	0.811403	0.710284	0.926917	0.0824839	0.986178	0.824084	1.18015	0.95481
215	1.05033	0.937128	1.1772	0.647485	1.02299	0.890874	1.1747	0.868127	1.035	0.910431	1.17661	0.803794	1.07476	0.913564	1.2644	0.661566
216	0.862919	0.768685	0.968705	0.186967	0.819039	0.708152	0.947289	0.133765	0.860221	0.753736	0.98175	0.25448	0.765121	0.641601	0.91242	0.122557
218	0.908818	0.810532	1.01902	0.35611	0.888626	0.773215	1.02126	0.362723	0.911448	0.79834	1.04058	0.484571	0.908662	0.771683	1.06995	0.537948
220	0.969275	0.864875	1.08628	0.754159	0.9464	0.821899	1.08976	0.690381	0.967237	0.851281	1.09899	0.806745	0.936591	0.798131	1.09907	0.701969
221	0.94061	0.839212	1.05426	0.567263	0.953269	0.833841	1.0898	0.71873	0.983642	0.861825	1.12268	0.91014	0.92652	0.787668	1.08985	0.636915
222	1.06028	0.943206	1.19189	0.583288	1.02461	0.900093	1.16635	0.858354	1.0348	0.914474	1.17097	0.803624	0.916039	0.76528	1.0965	0.621135
226	1.0399	0.927701	1.16566	0.698395	0.989409	0.867587	1.12834	0.935259	1.00733	0.885651	1.14572	0.96065	0.981856	0.830866	1.16028	0.931042
227	0.829362	0.738295	0.931663	0.0983569	0.770249	0.668243	0.887825	0.0378323	0.837502	0.732188	0.957964	0.15922	0.818954	0.690602	0.97116	0.20911
229	0.957259	0.853221	1.07398	0.667472	0.960699	0.836219	1.10371	0.777397	0.973871	0.861125	1.10138	0.837258	0.915778	0.765582	1.09544	0.617411
230	1.00033	0.892641	1.12101	0.997858	1.04401	0.909669	1.19819	0.758331	0.981137	0.868295	1.10864	0.88473	0.957945	0.810003	1.13291	0.828113
232	1.04569	0.93266	1.17241	0.66385	0.956855	0.836432	1.09462	0.746197	1.08366	0.956422	1.22782	0.52924	0.934252	0.794115	1.09912	0.689872
235	0.980409	0.8748	1.09877	0.85131	0.881077	0.763075	1.01733	0.339953	1.00245	0.883056	1.13798	0.988767	0.995722	0.856369	1.15775	0.98368
236	1.04136	0.928591	1.16782	0.690696	0.978703	0.859534	1.11439	0.868127	1.05617	0.93306	1.19551	0.68277	1.03387	0.881181	1.21301	0.853051
237	1.01988	0.909624	1.1435	0.85131	1.03086	0.88657	1.19863	0.847791	1.04117	0.907207	1.19492	0.792035	0.968325	0.738099	1.27036	0.922
238	0.957481	0.854324	1.07309	0.667008	0.993779	0.868771	1.13678	0.956068	1.04234	0.912134	1.19113	0.792035	0.954596	0.815448	1.11749	0.798745
239	1.05206	0.936094	1.1824	0.647485	1.02906	0.8609	1.23006	0.870797	1.05644	0.930626	1.19926	0.68278	0.976448	0.819239	1.16382	0.904945
245	0.928366	0.82058	1.05031	0.514463	0.805749	0.668112	0.971739	0.219286	0.927228	0.812707	1.05789	0.576407	0.922889	0.752429	1.13197	0.718297
246	0.879623	0.784345	0.986474	0.234717	0.86388	0.753603	0.990295	0.245727	0.923821	0.811032	1.0523	0.558781	0.887774	0.754836	1.04412	0.443873
249	0.970739	0.865955	1.0882	0.771601	0.946189	0.826123	1.0837	0.676512	0.988789	0.873219	1.11965	0.933962	0.935669	0.794625	1.10175	0.701969
250	0.97229	0.867584	1.08963	0.780897	0.949015	0.827812	1.08796	0.694923	0.987404	0.861326	1.13194	0.933778	0.919421	0.777024	1.08791	0.61089
251	0.934742	0.833689	1.04804	0.523441	0.937247	0.816611	1.0757	0.61922	0.864655	0.757707	0.986699	0.281666	0.884539	0.750066	1.04312	0.439078
252	0.989627	0.88308	1.10903	0.919747	0.993278	0.866134	1.13909	0.955984	0.841318	0.734919	0.963121	0.183194	1.04137	0.877339	1.23607	0.841716
255	0.963355	0.859541	1.07971	0.709085	0.878601	0.762161	1.01283	0.331179	1.0435	0.910655	1.19572	0.792035	0.832766	0.700334	0.990241	0.259842
258	1.09363	0.974195	1.2277	0.404199	1.13488	0.985102	1.30743	0.336947	1.00575	0.882861	1.14575	0.971901	1.26481	1.04356	1.53296	0.204887
259	1.06325	0.947992	1.19252	0.568402	1.10477	0.958346	1.27356	0.433534	0.988458	0.869387	1.12384	0.933962	1.24054	1.01576	1.51508	0.254272
260	1.08758	0.969629	1.21988	0.435954	1.03956	0.905737	1.19316	0.780671	1.05703	0.928071	1.20391	0.687174	1.20575	1.01848	1.42745	0.244079
265	0.938145	0.836883	1.05166	0.547907	0.888736	0.772062	1.02304	0.367852	0.92547	0.814445	1.05163	0.55884	0.924831	0.782948	1.09243	0.637125
266	0.972522	0.867782	1.0899	0.78339	0.906018	0.794179	1.03361	0.406093	1.04604	0.916035	1.1945	0.775979	0.882825	0.751236	1.03746	0.419093
268	1.10974	0.988802	1.24546	0.321156	1.13938	0.99207	1.30856	0.322394	0.939934	0.821531	1.0754	0.669587	1.16928	0.985003	1.38804	0.332519
269	0.856879	0.762442	0.963014	0.169661	0.800283	0.69059	0.927399	0.0950516	0.842362	0.736969	0.962828	0.18093	0.915914	0.762562	1.10011	0.628179
270	0.899117	0.801481	1.00865	0.321156	0.860387	0.74872	0.988708	0.245727	0.906895	0.796561	1.03251	0.445916	1.00086	0.845477	1.1848	0.996518
271	1.16423	1.0193	1.32977	0.22481	1.23158	1.04778	1.44762	0.165058	1.11094	0.972633	1.26892	0.425607	1.28911	1.05204	1.57961	0.204887
272	1.01374	0.904588	1.13606	0.893352	0.952146	0.834187	1.08678	0.707761	1.06051	0.927491	1.21261	0.68278	1.05155	0.894721	1.23586	0.782014
274	1.05327	0.939567	1.18073	0.630843	1.07054	0.932769	1.22865	0.598421	0.962318	0.845283	1.09556	0.792035	1.23495	1.02207	1.49216	0.240629
275	1.0129	0.903773	1.1352	0.899765	0.983789	0.865615	1.1181	0.893426	1.04091	0.918641	1.17944	0.787903	1.00584	0.858955	1.17784	0.979855
276	0.951338	0.84839	1.06678	0.647485	0.881957	0.771519	1.0082	0.323478	0.993977	0.875295	1.12875	0.969833	0.965744	0.830425	1.12311	0.844616
278	1.04741	0.930351	1.1792	0.66385	0.993388	0.866807	1.13845	0.955984	1.04307	0.922626	1.17923	0.771653	1.13103	0.924419	1.38383	0.524485
279	1.14114	0.990744	1.31436	0.321156	1.1795	1.00616	1.3827	0.253975	1.11053	0.966576	1.27593	0.445916	1.27376	0.92843	1.74754	0.419093
280	1.03564	0.923944	1.16084	0.726317	1.08987	0.946977	1.25433	0.489265	0.967377	0.846054	1.1061	0.818647	1.18497	0.976584	1.43782	0.357651
281	1.04882	0.935494	1.17588	0.656139	1.0782	0.937467	1.24007	0.550515	0.958297	0.83997	1.09329	0.787903	1.15486	0.958053	1.39209	0.419093
282	0.894403	0.795719	1.00533	0.309364	0.879708	0.764021	1.01291	0.33131	0.898602	0.790767	1.02114	0.405691	0.850623	0.718514	1.00702	0.309738
283	0.932562	0.831968	1.04532	0.506527	0.922466	0.806803	1.05471	0.49058	0.981195	0.860164	1.11926	0.891758	0.959183	0.817263	1.12575	0.826142
284	0.996057	0.888808	1.11625	0.971338	0.992681	0.847509	1.16272	0.956068	1.02	0.899704	1.15638	0.882904	1.01385	0.877608	1.17124	0.945572
286	0.945045	0.843036	1.0594	0.588662	0.963713	0.837774	1.10858	0.799386	0.866699	0.760441	0.987803	0.285328	0.902389	0.764685	1.06489	0.523015
291	1.05036	0.937205	1.17718	0.647485	1.08798	0.950359	1.24554	0.479439	1.03618	0.908272	1.1821	0.803794	0.888953	0.757206	1.04362	0.443873
292	0.917845	0.818719	1.02897	0.42153	0.878514	0.764554	1.00946	0.323478	0.868309	0.759578	0.992604	0.309052	0.910712	0.774345	1.07109	0.544866
296	1.09256	0.955339	1.24949	0.477607	1.1905	0.94365	1.50194	0.406093	1.13209	0.951922	1.34635	0.47483	1.07448	0.782685	1.47505	0.847653
297	1.02703	0.916439	1.15097	0.791423	0.956338	0.835486	1.09467	0.745085	1.20911	1.05714	1.38293	0.123186	0.951619	0.800575	1.13116	0.804567
298	0.966843	0.862461	1.08386	0.737377	0.924501	0.806265	1.06008	0.513745	0.951871	0.838776	1.08022	0.721257	0.927457	0.791708	1.08648	0.63041
301	1.02544	0.915016	1.14918	0.802815	1.05156	0.920715	1.20101	0.698794	1.11392	0.976472	1.27072	0.419732	1.22499	1.03171	1.45447	0.20911
304	0.936432	0.821527	1.06741	0.583288	0.834291	0.665211	1.04635	0.390377	0.96526	0.853055	1.09222	0.795404	1.0252	0.780113	1.34728	0.947038
305	0.888449	0.792177	0.99642	0.291015	0.881769	0.767011	1.0137	0.331427	0.950047	0.836036	1.0796	0.709108	0.848942	0.715188	1.00771	0.309738
306	0.900171	0.752633	1.07663	0.526061	0.874415	0.692657	1.10387	0.513745	0.911988	0.76898	1.08159	0.607069	0.737252	0.429781	1.26469	0.558529
307	0.952657	0.849654	1.06815	0.649841	0.946968	0.830998	1.07912	0.668367	1.05717	0.917997	1.21743	0.720178	0.933861	0.78703	1.10809	0.71207
310	1.12452	0.988205	1.27963	0.321156	1.21854	0.994382	1.49324	0.296663	1.09432	0.956706	1.25172	0.513954	1.19227	0.929222	1.52977	0.470152
312	0.963258	0.858491	1.08081	0.709085	0.893954	0.770133	1.03768	0.406093	0.973738	0.864403	1.0969	0.8341	0.993048	0.855262	1.15303	0.974225
313	0.910562	0.8122	1.02083	0.369878	0.908838	0.791719	1.04328	0.433714	0.974756	0.858285	1.10703	0.84414	0.858002	0.724412	1.01623	0.337776
317	1.03166	0.920437	1.15633	0.754159	1.05095	0.916612	1.20497	0.713093	1.03922	0.918732	1.1755	0.792035	0.911788	0.783174	1.06152	0.524485
319	1.08804	0.964075	1.22794	0.455903	1.13424	0.953295	1.34953	0.422434	1.10658	0.965708	1.268	0.450922	1.15358	0.922346	1.44278	0.515579
321	1.07283	0.957087	1.20256	0.505007	0.986513	0.857907	1.1344	0.922096	1.02896	0.906066	1.16853	0.8341	1.01254	0.865866	1.18406	0.954657
322	0.929184	0.828576	1.04201	0.487575	0.944973	0.818067	1.09157	0.690381	0.840853	0.732424	0.965335	0.197485	1.08081	0.90871	1.28551	0.658228
323	1.00246	0.894541	1.1234	0.985184	0.982524	0.857268	1.12608	0.893426	0.99966	0.880947	1.13437	0.998178	0.934781	0.792327	1.10285	0.701969
326	1.01437	0.905153	1.13676	0.887804	0.918976	0.805345	1.04864	0.467791	1.06971	0.934328	1.2247	0.643476	0.916326	0.768508	1.09258	0.612377
327	0.89948	0.802086	1.0087	0.321156	0.908407	0.786765	1.04886	0.444954	0.84479	0.73814	0.96685	0.199523	1.17493	0.985535	1.40071	0.330486
328	1.05316	0.93917	1.18099	0.631131	1.07204	0.928432	1.23786	0.608479	1.05945	0.932991	1.20305	0.671671	1.11995	0.946112	1.32572	0.48836
329	1.01313	0.904045	1.13538	0.897999	1.02174	0.890012	1.17297	0.872068	0.979347	0.862478	1.11205	0.880016	1.0326	0.873849	1.22018	0.863219
330	1.09539	0.965196	1.24315	0.440792	1.19549	0.94106	1.5187	0.406093	1.14362	0.974533	1.34205	0.405691	1.00747	0.805925	1.25942	0.981896
331	1.06858	0.950756	1.201	0.54235	1.04707	0.917084	1.19547	0.729014	1.0833	0.952573	1.23197	0.549796	1.01898	0.88577	1.17222	0.904945
332	0.899328	0.801993	1.00848	0.321156	0.901358	0.784521	1.0356	0.406093	0.918886	0.805959	1.04764	0.527521	0.853389	0.727139	1.00156	0.28975
334	1.01772	0.907857	1.14087	0.862456	1.02694	0.91209	1.15625	0.835023	1.02829	0.912135	1.15924	0.83093	1.03756	0.916161	1.17505	0.797739
335	0.995049	0.887908	1.11512	0.96317	1.00291	0.890121	1.13	0.972605	1.10282	0.964167	1.2614	0.464558	0.989374	0.844899	1.15856	0.962316
337	0.88762	0.791197	0.995795	0.290437	0.884758	0.770103	1.01648	0.339953	0.919614	0.8065	1.04859	0.53273	0.827792	0.701837	0.976353	0.219372
338	0.900191	0.802567	1.00969	0.321156	0.91457	0.792702	1.05517	0.479439	0.918974	0.808155	1.04499	0.519879	0.918691	0.78027	1.08167	0.592692
339	1.00181	0.893962	1.12268	0.989294	0.95552	0.821233	1.11177	0.766651	0.970962	0.858539	1.09811	0.821342	0.96865	0.8325	1.12707	0.853051
345	0.942904	0.841161	1.05695	0.57962	0.928111	0.810048	1.06338	0.542808	1.04137	0.913786	1.18676	0.792035	0.902176	0.763975	1.06538	0.523015
347	1.05426	0.937619	1.18541	0.632523	1.05119	0.893673	1.23647	0.762031	1.05186	0.928306	1.19186	0.70775	0.991438	0.852107	1.15355	0.969299
348	0.995013	0.887893	1.11506	0.96317	1.03775	0.904449	1.1907	0.79553	0.882574	0.775212	1.00481	0.358389	0.9514	0.810304	1.11707	0.782252
350	1.07127	0.946378	1.21264	0.547907	1.09978	0.956085	1.26508	0.437362	1.0566	0.927315	1.20392	0.68771	1.08771	0.889932	1.32944	0.689872
351	0.919697	0.820278	1.03117	0.435954	1.00985	0.883971	1.15365	0.939142	0.928916	0.812837	1.06157	0.591112	0.762107	0.643233	0.90295	0.10105
352	1.01502	0.905678	1.13755	0.884362	1.0464	0.916129	1.1952	0.732091	0.935311	0.813545	1.0753	0.652306	0.962602	0.800584	1.15741	0.853051
353	0.935449	0.83456	1.04853	0.528191	0.962949	0.838673	1.10564	0.792479	0.987722	0.866449	1.12597	0.933778	0.924128	0.784625	1.08843	0.625725
354	1.1514	1.00831	1.3148	0.272575	1.32304	1.06694	1.64062	0.158076	1.23941	1.03224	1.48816	0.230402	1.10427	0.882559	1.38168	0.661566
359	1.11001	0.989316	1.24542	0.321156	1.02781	0.889744	1.18729	0.858354	1.11647	0.981601	1.26986	0.405691	0.965387	0.816096	1.14199	0.853051
360	0.962954	0.859215	1.07922	0.709085	1.01511	0.889645	1.15828	0.904715	0.961507	0.841236	1.09897	0.792035	0.806012	0.680864	0.954164	0.189818
362	0.980759	0.875162	1.0991	0.85131	0.959821	0.838316	1.09894	0.765335	1.08085	0.948321	1.23189	0.568899	0.891842	0.749515	1.0612	0.493467
364	0.949883	0.831958	1.08452	0.66472	0.920495	0.777667	1.08955	0.60235	0.935703	0.806417	1.08572	0.679572	1.13322	0.558482	2.29942	0.870476
368	1.02312	0.912886	1.14667	0.826655	1.01994	0.890266	1.16849	0.881285	0.883021	0.768619	1.01445	0.386025	0.997405	0.839669	1.18477	0.990765
370	0.884878	0.788824	0.99263	0.272575	0.837659	0.726647	0.965631	0.178264	0.870561	0.763128	0.993118	0.309052	0.867682	0.736148	1.02272	0.364484
371	1.03343	0.921966	1.15837	0.741022	0.988775	0.852874	1.14633	0.939142	1.03142	0.908196	1.17135	0.818647	0.911789	0.765256	1.08638	0.587817
372	1.04127	0.928835	1.16731	0.690696	1.09686	0.966952	1.24422	0.414618	1.07734	0.9347	1.24176	0.616272	0.950887	0.80375	1.12496	0.794366
374	0.952027	0.849326	1.06715	0.647485	0.893238	0.777967	1.02559	0.374775	0.975083	0.856586	1.10997	0.848001	0.852456	0.729434	0.996226	0.275069
376	0.91627	0.806535	1.04093	0.466974	0.911177	0.793082	1.04686	0.443232	0.927565	0.795818	1.08112	0.646585	0.994958	0.723331	1.36859	0.990765
377	1.06531	0.946331	1.19926	0.568402	1.05907	0.897635	1.24953	0.729014	1.09508	0.955159	1.2555	0.514979	1.01176	0.840488	1.21794	0.965465
378	0.893119	0.796089	1.00197	0.302766	0.944319	0.823321	1.0831	0.668367	0.888174	0.779868	1.01152	0.381388	0.878711	0.752017	1.02675	0.387669
381	1.12679	1.0044	1.2641	0.290437	1.13762	0.991792	1.30489	0.323478	1.19976	1.0481	1.37336	0.147074	1.11059	0.940165	1.3119	0.523015
382	0.873345	0.757527	1.00687	0.311214	0.845044	0.708583	1.00779	0.309322	0.838839	0.711558	0.988888	0.305605	0.809427	0.636937	1.02863	0.352425
385	1.08848	0.965327	1.22734	0.451953	1.17666	0.980037	1.41272	0.336947	1.10493	0.958159	1.27419	0.484571	1.06364	0.865995	1.30639	0.794366
387	1.07786	0.954849	1.21673	0.502738	1.14664	0.945176	1.39104	0.433534	1.11135	0.952769	1.29632	0.496182	1.02503	0.809304	1.29826	0.937182
388	1.16757	1.04097	1.30956	0.158667	1.17903	1.02823	1.35194	0.1896	1.23034	1.07872	1.40327	0.0824839	1.21387	1.03636	1.4218	0.204887
389	1.15344	1.02615	1.29653	0.192389	1.11639	0.979201	1.2728	0.367852	1.26648	1.09977	1.45845	0.0509917	1.15015	0.986597	1.34082	0.332519
390	1.04119	0.928659	1.16736	0.690696	1.05631	0.920888	1.21164	0.68422	0.906717	0.789885	1.04083	0.475312	0.999492	0.84616	1.18061	0.996518
391	0.866188	0.771332	0.972709	0.188961	0.854333	0.738178	0.988765	0.245727	0.855001	0.748819	0.97624	0.230402	0.920462	0.772187	1.09721	0.635026
393	0.962534	0.858743	1.07887	0.708135	0.857302	0.74139	0.991336	0.245727	0.972564	0.855838	1.10521	0.834444	0.898576	0.755077	1.06935	0.524485
396	1.11809	0.985946	1.26795	0.325135	1.22254	1.002	1.49161	0.269895	1.13658	0.980239	1.31787	0.405675	1.25197	0.944339	1.65981	0.403733
397	1.11921	0.977562	1.28137	0.35611	1.32464	1.005	1.74595	0.263448	1.17257	0.98098	1.40159	0.388396	1.1206	0.858752	1.46229	0.677684
398	0.937247	0.83588	1.05091	0.542661	0.903366	0.781824	1.0438	0.433534	0.969749	0.849848	1.10657	0.83093	0.854818	0.718554	1.01692	0.337776
399	0.968491	0.864159	1.08542	0.749958	0.901146	0.782788	1.0374	0.408457	0.873463	0.760997	1.00255	0.344141	1.03274	0.880228	1.21168	0.855183
403	0.995575	0.888397	1.11568	0.966897	0.992477	0.873668	1.12744	0.953146	0.973381	0.854497	1.10881	0.839784	1.14426	0.939237	1.39403	0.483625
404	0.896326	0.799328	1.00509	0.309364	0.850643	0.742192	0.97494	0.197816	0.883015	0.773774	1.00768	0.3643	0.975915	0.830487	1.14681	0.89042
405	0.93276	0.832175	1.0455	0.506961	0.919706	0.802814	1.05362	0.48821	0.977448	0.858701	1.11262	0.870356	0.91491	0.77349	1.08219	0.587817
406	0.889019	0.792124	0.997767	0.291015	0.806811	0.696596	0.934464	0.109502	0.869251	0.759997	0.994211	0.311209	0.889192	0.755867	1.04603	0.451682
407	1.07626	0.957333	1.20995	0.49733	1.05451	0.925042	1.20211	0.678324	1.08267	0.951841	1.23149	0.556345	1.00513	0.841105	1.20114	0.98368
408	1.03358	0.921575	1.1592	0.741022	1.02476	0.882821	1.18952	0.868127	0.986148	0.873376	1.11348	0.918441	0.990787	0.848357	1.15713	0.965974
409	0.919783	0.820119	1.03156	0.43709	0.892868	0.779249	1.02305	0.367852	0.902274	0.792311	1.0275	0.425607	0.910403	0.765888	1.08219	0.575014
410	1.00576	0.897484	1.12711	0.957052	0.914524	0.790362	1.05819	0.489265	0.953319	0.834631	1.08888	0.753912	0.95035	0.810322	1.11458	0.775241
412	1.0418	0.929385	1.1678	0.685138	1.07453	0.934971	1.23493	0.573732	0.975511	0.858933	1.10791	0.848001	1.28343	1.04443	1.57713	0.204887
413	0.947596	0.844041	1.06385	0.620569	0.886457	0.751206	1.04606	0.418828	0.966332	0.854408	1.09292	0.803624	0.948993	0.819582	1.09884	0.751761
414	0.976969	0.871754	1.09488	0.82101	0.920447	0.800702	1.0581	0.498737	1.01178	0.887574	1.15336	0.933962	0.930897	0.780665	1.11004	0.701969
415	1.0847	0.958934	1.22696	0.477607	1.145	0.956454	1.37071	0.406093	1.15086	0.959674	1.38014	0.436274	0.983339	0.781816	1.23681	0.959163
416	1.05317	0.933461	1.18824	0.647485	1.01213	0.869468	1.1782	0.936828	1.03808	0.91636	1.17596	0.792035	1.10228	0.710283	1.71061	0.851196
417	0.966313	0.862206	1.08299	0.731365	0.91502	0.79576	1.05215	0.470767	1.05873	0.925065	1.21171	0.68719	0.921352	0.770177	1.1022	0.647778
418	1.03215	0.920733	1.15706	0.752581	0.971226	0.845727	1.11535	0.840949	1.05735	0.920607	1.2144	0.70775	0.954956	0.805587	1.13202	0.818255
419	1.05846	0.944368	1.18634	0.585695	1.07502	0.940842	1.22833	0.548596	1.14581	1.00514	1.30615	0.311209	1.22996	1.03237	1.46537	0.20911
420	0.92483	0.825033	1.0367	0.467398	0.898164	0.783359	1.02979	0.39535	0.976969	0.856323	1.11461	0.870356	0.960581	0.819112	1.12648	0.829366
421	0.966009	0.861718	1.08292	0.730048	0.953151	0.834628	1.0885	0.713093	0.971995	0.84956	1.11208	0.838089	0.865435	0.728175	1.02857	0.384555
422	0.99506	0.887925	1.11512	0.96317	0.977614	0.852638	1.12091	0.868127	1.07618	0.943231	1.22786	0.58604	0.803319	0.666897	0.967647	0.20911
424	1.03399	0.92232	1.15918	0.739001	0.991788	0.872575	1.12729	0.947447	1.089	0.954357	1.24264	0.527494	0.840947	0.691497	1.0227	0.350647
425	1.10735	0.985994	1.24365	0.332862	1.08427	0.94475	1.24439	0.50874	1.12478	0.986837	1.28202	0.384813	1.06618	0.882014	1.2888	0.760255
426	0.996932	0.889596	1.11722	0.981284	0.990723	0.798499	1.22922	0.958854	0.979242	0.863063	1.11106	0.879229	1.06869	0.784311	1.45617	0.853051
427	1.11194	0.987413	1.25217	0.325135	1.12506	0.936151	1.35208	0.467639	1.07725	0.946352	1.22625	0.576407	1.23527	0.984411	1.55005	0.319257
428	1.07098	0.955157	1.20084	0.515691	1.12042	0.977006	1.28489	0.367852	1.11433	0.981746	1.26482	0.405691	1.22604	1.0348	1.45261	0.207421
429	0.982244	0.876426	1.10084	0.862456	0.910801	0.799735	1.03729	0.428237	1.0292	0.901624	1.17482	0.834444	0.798572	0.665663	0.958018	0.204887
430	0.925998	0.807574	1.06179	0.547479	0.848968	0.683165	1.05501	0.406093	0.917818	0.790054	1.06624	0.576407	0.974687	0.726136	1.30832	0.947057
431	0.916234	0.817302	1.02714	0.404199	0.884719	0.771102	1.01508	0.336947	0.963008	0.846204	1.09594	0.792035	0.877789	0.739871	1.04142	0.421643
432	0.985781	0.879504	1.1049	0.887804	0.987792	0.867475	1.1248	0.92237	1.00334	0.85613	1.17587	0.988767	0.846496	0.693343	1.03348	0.385254
434	1.04955	0.936283	1.17652	0.649841	1.09769	0.96038	1.25463	0.433534	0.961249	0.841807	1.09764	0.792035	1.03514	0.876402	1.22262	0.853051
436	0.977727	0.872355	1.09583	0.829453	0.901706	0.79008	1.0291	0.395566	1.02965	0.903864	1.17295	0.8341	0.717753	0.591801	0.870511	0.0595978
437	0.907301	0.752228	1.09434	0.57962	0.912343	0.760348	1.09472	0.586663	0.887063	0.704348	1.11718	0.616272	0.922229	0.777334	1.09413	0.633063
438	1.14616	1.00262	1.31025	0.291015	1.20567	0.985198	1.47547	0.323478	1.14978	0.992305	1.33224	0.363294	1.17392	0.896497	1.53719	0.529909
439	1.12146	0.983175	1.2792	0.335464	1.15851	0.941303	1.42584	0.433534	1.15743	0.994547	1.34699	0.358389	0.995906	0.809241	1.22563	0.989189
441	0.998864	0.89133	1.11937	0.992714	1.03841	0.902985	1.19415	0.79553	0.923368	0.81002	1.05258	0.558781	1.08866	0.907581	1.30587	0.637187
442	1.2561	0.966219	1.63295	0.336779	1.64354	1.13878	2.37205	0.134272	1.20276	0.90129	1.60507	0.532712	1.0685	0.680477	1.67778	0.895471
444	0.93428	0.833325	1.04746	0.519865	0.919004	0.8003	1.05531	0.489265	0.860505	0.750339	0.986847	0.284429	0.882283	0.740547	1.05115	0.461523
445	1.08595	0.968542	1.21759	0.440792	1.05922	0.920857	1.21837	0.67556	1.10025	0.968094	1.25044	0.448292	0.963968	0.806116	1.15273	0.853051
446	1.08378	0.961066	1.22216	0.477547	1.11014	0.939305	1.31205	0.479439	1.10262	0.957527	1.26969	0.492525	1.0501	0.870274	1.26709	0.826142
447	1.07	0.954121	1.19995	0.523441	1.11375	0.968663	1.28057	0.398153	0.981081	0.861409	1.11738	0.891325	1.24823	1.02903	1.51411	0.219372
448	0.964509	0.860595	1.08097	0.716821	0.969585	0.846911	1.11003	0.828765	0.841095	0.735309	0.962101	0.180188	0.993585	0.840929	1.17395	0.979517
449	0.919683	0.819725	1.03183	0.43789	0.903027	0.784201	1.03986	0.423866	0.847684	0.739055	0.97228	0.227234	0.852842	0.712978	1.02014	0.348264
452	1.19611	0.971526	1.47261	0.337255	1.25823	0.940963	1.68247	0.390377	1.29257	0.988366	1.69041	0.361174	1.09943	0.765564	1.57889	0.826142
453	1.11754	0.993049	1.25764	0.321156	1.22822	1.04303	1.44629	0.178264	1.07939	0.941337	1.23768	0.58604	1.20254	0.97241	1.48713	0.363595
454	1.00504	0.896833	1.1263	0.96317	0.994766	0.862176	1.14775	0.9649	1.1115	0.976572	1.26508	0.419732	0.964407	0.813466	1.14336	0.853051
456	1.00577	0.897492	1.12711	0.957052	1.00772	0.879958	1.15403	0.954298	0.868804	0.755871	0.998611	0.324586	0.979128	0.834604	1.14868	0.904945
457	1.0496	0.936452	1.17642	0.649841	1.03414	0.905295	1.18132	0.810849	0.94287	0.823719	1.07926	0.68278	1.05653	0.896777	1.24474	0.761327
458	0.91084	0.812324	1.0213	0.373638	1.00428	0.881974	1.14355	0.968201	0.909088	0.795591	1.03878	0.47483	0.887689	0.760189	1.03657	0.419093
459	1.0317	0.919306	1.15783	0.756871	0.988873	0.873285	1.11976	0.925175	1.35239	1.04541	1.74951	0.230402	1.0098	0.890157	1.14553	0.95481
461	1.09451	0.974647	1.22912	0.404199	1.07249	0.94133	1.22193	0.552382	1.16125	1.00266	1.34492	0.319025	1.13741	0.967192	1.33758	0.403733
462	1.05559	0.940691	1.18453	0.615703	1.02022	0.896435	1.1611	0.872068	1.13681	0.978189	1.32114	0.405691	1.03355	0.897072	1.1908	0.844616
464	1.0276	0.916153	1.15261	0.790258	0.972801	0.8311	1.13866	0.863634	1.0156	0.892178	1.15609	0.91456	0.869829	0.694481	1.08945	0.523015
465	0.892233	0.793731	1.00296	0.302766	0.911347	0.795146	1.04453	0.437362	0.902433	0.793291	1.02659	0.425607	0.8776	0.725079	1.0622	0.483625
466	0.999229	0.891666	1.11977	0.99613	1.00876	0.880596	1.15557	0.947447	0.873711	0.761647	1.00226	0.344141	0.945024	0.801761	1.11389	0.75785
467	1.02062	0.910395	1.1442	0.847838	1.08087	0.938615	1.24469	0.540174	1.08334	0.941827	1.24611	0.576407	1.11172	0.951548	1.29885	0.483625
468	0.933849	0.832142	1.04799	0.519865	0.877996	0.771597	0.999067	0.269895	0.984977	0.861664	1.12594	0.918996	0.761224	0.628816	0.921512	0.138685
469	1.0131	0.903992	1.13537	0.897999	0.977337	0.852241	1.1208	0.868127	1.09982	0.952398	1.27007	0.518287	0.834998	0.705301	0.988546	0.254272
470	0.989357	0.882741	1.10885	0.917671	0.936469	0.825178	1.06277	0.571331	0.96579	0.844313	1.10474	0.808934	0.770091	0.62014	0.956299	0.207079
471	1.18347	1.04468	1.34069	0.158667	1.13212	0.978253	1.31019	0.362723	1.15641	1.00732	1.32757	0.309052	1.06661	0.871475	1.30543	0.775241
473	1.07356	0.957558	1.20363	0.500722	1.08311	0.942586	1.24459	0.513745	1.04325	0.913552	1.19137	0.787925	1.16306	0.9819	1.37763	0.344986
474	1.0461	0.933193	1.17266	0.66385	0.984811	0.861018	1.1264	0.904715	1.06835	0.940703	1.21333	0.616272	1.00713	0.865711	1.17165	0.974225
475	0.996566	0.889277	1.1168	0.977324	1.0019	0.873529	1.14913	0.984272	0.972182	0.850184	1.11169	0.838089	0.95243	0.78122	1.16116	0.83271
476	0.942935	0.841233	1.05693	0.57962	0.938851	0.819085	1.07613	0.628299	0.995581	0.874668	1.13321	0.979858	0.955129	0.810184	1.12601	0.808749
477	1.06166	0.940755	1.1981	0.588662	1.01106	0.892618	1.14521	0.92688	1.03057	0.909831	1.16734	0.818647	1.08242	0.810093	1.4463	0.815265
479	0.959003	0.855633	1.07486	0.678285	0.915622	0.792514	1.05785	0.489265	0.99872	0.875952	1.13869	0.994837	0.941234	0.794193	1.1155	0.751761
481	1.0681	0.952492	1.19775	0.536615	1.1173	0.971734	1.28466	0.390377	1.01304	0.891526	1.15111	0.930202	1.29453	1.06126	1.57908	0.187834
482	1.10802	0.987386	1.2434	0.325135	1.03581	0.89819	1.19453	0.811222	1.01452	0.893113	1.15243	0.918996	1.1183	0.950035	1.31636	0.483625
483	1.01988	0.910047	1.14296	0.85131	1.05646	0.920637	1.21232	0.68422	0.954199	0.835004	1.09041	0.762539	0.946989	0.800107	1.12083	0.771727
484	0.925633	0.825613	1.03777	0.471489	0.975135	0.849392	1.11949	0.859938	0.941028	0.826209	1.0718	0.65921	0.974029	0.823657	1.15185	0.890311
486	1.06516	0.95015	1.1941	0.549223	1.11855	0.975677	1.28235	0.374775	1.08656	0.955755	1.23526	0.527005	1.42731	1.17297	1.73679	0.0595978
487	1.11889	0.993459	1.26015	0.319137	1.17484	0.99915	1.38143	0.280172	1.08062	0.949533	1.2298	0.564159	1.18874	0.960235	1.47161	0.402725
489	0.970418	0.865556	1.08799	0.769525	0.984066	0.866598	1.11746	0.893426	0.918974	0.807317	1.04607	0.522717	0.879563	0.721729	1.07191	0.503835
490	0.893564	0.796423	1.00255	0.302766	0.956564	0.837215	1.09293	0.741298	0.93309	0.816134	1.06681	0.619398	0.865369	0.72564	1.032	0.396468
492	1.00789	0.899372	1.1295	0.939597	1.03239	0.898544	1.18618	0.828765	0.914075	0.797753	1.04736	0.518554	1.01972	0.863676	1.20397	0.922411
493	1.05969	0.945451	1.18772	0.580554	1.1766	1.02679	1.34828	0.195569	1.03129	0.902479	1.17848	0.83296	1.08196	0.927083	1.26271	0.601435
494	1.07637	0.959145	1.20792	0.487575	1.13477	0.982071	1.31121	0.341189	1.00857	0.886801	1.14707	0.955909	1.28847	1.04203	1.59319	0.207421
495	1.12612	1.00167	1.26605	0.291015	1.18459	1.01929	1.3767	0.234416	1.00342	0.871132	1.1558	0.985783	1.10456	0.91454	1.33406	0.587817
498	1.14028	0.986375	1.31819	0.321156	1.38214	1.05793	1.8057	0.188758	1.16016	0.973271	1.38294	0.405691	1.34665	0.956495	1.89593	0.363539
501	1.20575	0.962921	1.50981	0.35611	1.52048	1.02351	2.25875	0.245727	1.3826	0.945839	2.02105	0.405691	1.25353	0.76318	2.05894	0.647778
502	1.00877	0.900134	1.13052	0.930643	0.995538	0.881476	1.12436	0.9649	0.987403	0.870623	1.11985	0.930202	1.0014	0.859047	1.16734	0.995286
504	1.1048	0.984381	1.23996	0.336801	1.16665	1.00977	1.34791	0.245727	1.04317	0.916565	1.18726	0.787296	1.26017	1.03331	1.53684	0.213051
505	1.16327	1.0203	1.32626	0.221338	1.16658	1.00524	1.35381	0.253975	1.10338	0.962376	1.26505	0.470906	1.30399	1.04396	1.62878	0.207421
506	1.02951	0.918478	1.15396	0.77504	0.963023	0.84753	1.09426	0.770301	1.07112	0.938958	1.22189	0.616272	0.833879	0.695213	1.0002	0.287946
509	0.927318	0.827032	1.03977	0.477607	0.908459	0.78493	1.05143	0.458932	0.885928	0.778046	1.00877	0.370178	0.90698	0.766198	1.07363	0.542352
510	0.936852	0.827702	1.0604	0.573246	0.970852	0.859973	1.09603	0.81402	0.946387	0.834477	1.0733	0.68278	0.778669	0.60717	0.998609	0.286525
511	1.00219	0.894308	1.12309	0.98523	1.04775	0.908754	1.20801	0.746197	1.03324	0.916647	1.16465	0.803762	1.10325	0.944876	1.28816	0.520556
513	1.12889	0.998495	1.27632	0.302766	1.15716	1.00323	1.3347	0.263448	1.11049	0.958144	1.28705	0.475312	1.07781	0.928371	1.25131	0.608778
517	1.03348	0.921704	1.15882	0.741022	0.990732	0.874518	1.12239	0.939142	1.07212	0.942348	1.21975	0.607069	1.01736	0.853823	1.21221	0.942064
520	1.114	0.979479	1.26699	0.35611	1.07078	0.921411	1.24436	0.635958	1.07014	0.939695	1.2187	0.616272	1.07051	0.815443	1.40536	0.829366
521	0.872877	0.778284	0.978968	0.203404	0.88658	0.776289	1.01254	0.331427	0.847291	0.741264	0.968484	0.207493	0.867153	0.733497	1.02516	0.372052
524	1.01698	0.906815	1.14052	0.868861	1.02059	0.909657	1.14506	0.862387	1.01875	0.907986	1.14304	0.882443	1.15994	0.954059	1.41025	0.423745
525	1.01458	0.904878	1.13757	0.887804	1.01462	0.90463	1.13797	0.893426	1.02247	0.910911	1.1477	0.849203	1.16767	0.961044	1.41873	0.403733
526	1.03471	0.921484	1.16186	0.737433	1.01816	0.905154	1.14528	0.873923	1.05429	0.933363	1.19089	0.68278	1.10209	0.939264	1.29315	0.524485
528	1.01082	0.901903	1.13288	0.917671	0.970568	0.836987	1.12547	0.847791	1.03574	0.907092	1.18264	0.803794	0.986089	0.788892	1.23258	0.965465
529	1.08378	0.959065	1.22472	0.477894	1.09633	0.961238	1.25042	0.433534	1.10404	0.968938	1.25799	0.445916	1.34737	1.05847	1.71512	0.204887
533	1.0111	0.902245	1.1331	0.917671	1.05512	0.91706	1.21397	0.694923	1.04944	0.921732	1.19485	0.740079	0.964735	0.818345	1.13731	0.853051
534	1.02664	0.915773	1.15092	0.794471	0.993634	0.87217	1.13201	0.955984	1.02597	0.90896	1.15803	0.838089	1.10371	0.924344	1.31788	0.563756
535	0.98374	0.87779	1.10248	0.871114	0.912365	0.791294	1.05196	0.466849	1.02906	0.904827	1.17035	0.8341	0.889548	0.745239	1.0618	0.49011
536	1.01783	0.908195	1.14069	0.862456	1.05146	0.917729	1.20468	0.707931	0.890162	0.774215	1.02347	0.406632	0.979703	0.829983	1.15643	0.915735
539	1.08476	0.965121	1.21922	0.456659	1.08027	0.941393	1.23965	0.52712	1.12793	0.991292	1.28341	0.370178	0.992198	0.820868	1.19929	0.979517
540	1.1014	0.973921	1.24556	0.400159	1.19123	0.985777	1.43951	0.323478	1.11411	0.965	1.28626	0.445916	1.06505	0.851679	1.33187	0.807261
541	0.980361	0.874798	1.09866	0.85131	1.01956	0.889525	1.16861	0.88465	1.06573	0.930963	1.22001	0.655285	0.995077	0.85038	1.16439	0.982359
542	0.887744	0.791321	0.995917	0.290437	0.854187	0.740933	0.984752	0.245727	0.894128	0.783246	1.02071	0.405691	0.872489	0.735139	1.0355	0.403733
545	1.08162	0.952429	1.22832	0.504628	1.13837	0.912907	1.41951	0.50874	1.08412	0.942793	1.24663	0.576407	1.07909	0.83167	1.40011	0.799961
546	1.04546	0.932568	1.17202	0.66385	0.908062	0.781823	1.05468	0.466849	1.09102	0.955058	1.24635	0.521945	0.971722	0.813916	1.16012	0.885389
550	0.999954	0.892296	1.1206	0.999363	0.865185	0.718128	1.04236	0.395643	0.996874	0.880846	1.12818	0.985164	0.69296	0.543537	0.883461	0.122663
551	1.07968	0.962667	1.21091	0.477547	1.10069	0.959401	1.2628	0.433534	0.923983	0.806815	1.05817	0.574037	1.02807	0.873765	1.20963	0.874472
554	0.987418	0.881109	1.10655	0.900713	1.02535	0.893594	1.17652	0.859938	1.01693	0.893496	1.15741	0.905947	1.02928	0.877085	1.20788	0.869315
557	1.09954	0.979305	1.23453	0.369878	1.13913	0.988718	1.31242	0.323478	1.01671	0.89249	1.15821	0.908469	1.26477	1.04378	1.53254	0.204887
558	1.16257	1.03474	1.3062	0.179825	1.14583	1.00526	1.30605	0.253975	1.22574	1.06736	1.40761	0.10764	1.25234	1.06433	1.47356	0.160334
560	1.10131	0.969016	1.25166	0.416794	1.12361	0.967289	1.30518	0.395643	1.03489	0.913934	1.17185	0.803624	1.29095	1.01014	1.64981	0.2669
562	1.1742	1.04566	1.31853	0.151059	1.28518	1.12172	1.47245	0.0378323	1.20627	1.0617	1.37052	0.10764	1.39145	1.1647	1.66234	0.0570704
564	1.07584	0.959421	1.20639	0.487575	1.07133	0.935995	1.22623	0.577999	0.992019	0.871027	1.12982	0.960098	1.17296	0.982344	1.40056	0.337776
565	1.00018	0.892504	1.12084	0.99873	1.00721	0.869485	1.16674	0.955984	0.934726	0.822361	1.06244	0.616272	1.00448	0.812561	1.24172	0.989189
566	1.01776	0.907855	1.14097	0.862456	1.015	0.897173	1.14831	0.897746	0.991646	0.87841	1.11948	0.953689	1.05954	0.877759	1.27897	0.783963
567	0.893718	0.795248	1.00438	0.307859	0.950499	0.83193	1.08597	0.696051	0.881469	0.772035	1.00641	0.361174	0.881765	0.758176	1.0255	0.386225
571	1.08189	0.964624	1.21342	0.466974	1.1004	0.956349	1.26615	0.437362	0.996243	0.874701	1.13467	0.985164	1.19206	0.993571	1.43021	0.305078
572	1.14114	0.984149	1.32318	0.325135	1.31982	1.01335	1.71898	0.248944	1.25377	0.986106	1.59408	0.3643	1.11925	0.824425	1.51951	0.745294
573	0.989257	0.882737	1.10863	0.917671	0.967055	0.851614	1.09815	0.799386	0.963086	0.849488	1.09188	0.792035	0.952361	0.815204	1.11259	0.781029
576	1.1721	1.04267	1.31761	0.158667	1.19622	1.03422	1.3836	0.181362	1.11962	0.986587	1.27058	0.388396	1.20884	1.01009	1.44668	0.259842
577	1.13033	1.00091	1.27649	0.291015	1.06829	0.941948	1.21158	0.566005	1.13274	0.988607	1.29788	0.381388	1.15277	0.96388	1.37867	0.403733
578	1.17579	1.02705	1.34607	0.199547	1.10228	0.956964	1.26967	0.436489	1.20185	1.02827	1.40473	0.230402	1.07787	0.869855	1.33563	0.754468
579	1.08215	0.965163	1.21332	0.463785	1.02625	0.90616	1.16226	0.843409	1.04902	0.920664	1.19527	0.744628	1.04102	0.894107	1.21206	0.824093
582	0.949917	0.847025	1.06531	0.633135	0.897749	0.789974	1.02023	0.366115	0.99624	0.869733	1.14115	0.985164	0.833052	0.701818	0.988827	0.254272
583	1.1116	0.961776	1.28477	0.435954	1.20409	0.945819	1.53288	0.398493	1.1532	0.943509	1.40949	0.475312	1.10158	0.744668	1.62956	0.831968
584	1.03308	0.92179	1.15782	0.743627	0.950721	0.829097	1.09019	0.707931	1.0057	0.879592	1.1499	0.97232	0.899323	0.755314	1.07079	0.524485
585	1.0102	0.901445	1.13208	0.920436	1.04517	0.909607	1.20093	0.753954	1.0219	0.898447	1.16231	0.877951	0.971499	0.828927	1.13859	0.869315
589	0.959769	0.856364	1.07566	0.68353	0.956064	0.830246	1.10095	0.753954	0.946202	0.83032	1.07826	0.68719	1.05317	0.892156	1.24325	0.781813
594	0.902394	0.80483	1.01179	0.323083	0.907092	0.791133	1.04005	0.433534	0.901126	0.790145	1.02769	0.425607	0.862571	0.735176	1.01204	0.321044
595	1.01719	0.907658	1.13995	0.866665	1.05133	0.924282	1.19583	0.691217	0.928711	0.814118	1.05943	0.584588	0.910595	0.779283	1.06403	0.528047
596	1.0876	0.965207	1.22552	0.451953	1.11886	0.946469	1.32266	0.442778	1.12175	0.973316	1.29282	0.424938	0.989947	0.810427	1.20923	0.973405
598	1.0318	0.920333	1.15677	0.754159	0.982124	0.84679	1.13909	0.8973	1.03775	0.912613	1.18004	0.793182	0.982297	0.818795	1.17845	0.942064
600	0.945228	0.843244	1.05955	0.588756	0.965222	0.83783	1.11198	0.811222	0.839924	0.736861	0.957401	0.150807	0.892452	0.751782	1.05944	0.48836
601	0.993246	0.886293	1.1131	0.951187	1.00894	0.880797	1.15572	0.947447	0.951976	0.829586	1.09242	0.754764	0.958816	0.820359	1.12064	0.819342
602	1.04675	0.933838	1.17331	0.66385	1.01447	0.892265	1.15342	0.906467	1.005	0.875805	1.15324	0.978489	1.07646	0.926328	1.25092	0.617411
604	1.11108	0.986762	1.25106	0.325135	1.11687	0.95987	1.29955	0.417681	1.08707	0.953216	1.23973	0.533284	1.09611	0.917619	1.30933	0.592692
605	0.980521	0.873609	1.10052	0.85131	0.934986	0.795543	1.09887	0.668664	0.999153	0.886738	1.12582	0.994837	0.640053	0.464189	0.882545	0.159622
606	1.16499	1.0168	1.33477	0.234717	1.13815	0.982745	1.31813	0.339953	1.18863	1.02254	1.38169	0.246419	1.1696	0.982808	1.3919	0.337776
607	0.961247	0.857594	1.07743	0.696933	0.938315	0.816032	1.07892	0.635839	1.01331	0.887082	1.1575	0.931238	0.827827	0.687689	0.996523	0.278087
608	1.02037	0.909258	1.14507	0.85131	1.33073	0.884778	2.00145	0.433534	1.01428	0.903428	1.13873	0.911925	1.13673	0.887037	1.45671	0.592692
610	0.935942	0.83475	1.0494	0.534667	0.933708	0.814443	1.07044	0.58797	0.881605	0.769376	1.0102	0.376394	1.0362	0.893283	1.20199	0.839119
615	1.11765	0.977936	1.27732	0.35611	1.25472	0.998081	1.57734	0.280556	1.137	0.970368	1.33225	0.424938	1.09588	0.851083	1.41109	0.749532
616	1.0916	0.963587	1.23662	0.451953	1.223	1.01403	1.47503	0.245727	1.13241	0.977311	1.31212	0.405691	1.01191	0.801744	1.27716	0.973405
617	1.07612	0.959501	1.20692	0.487575	1.08461	0.946421	1.24297	0.498085	1.22589	1.06381	1.41267	0.121325	1.04441	0.894322	1.21969	0.807945
618	0.951647	0.848963	1.06675	0.647485	0.950218	0.820841	1.09999	0.729014	1.11533	0.973937	1.27724	0.425313	1.00691	0.848024	1.19556	0.979517
619	0.935716	0.832283	1.052	0.54235	0.871112	0.741877	1.02286	0.354272	0.983324	0.863441	1.11985	0.905947	0.754628	0.607231	0.937804	0.187834
620	0.980883	0.875242	1.09928	0.85185	0.924022	0.797958	1.07	0.550515	0.926661	0.813205	1.05595	0.574037	0.941453	0.790047	1.12187	0.75785
621	0.913996	0.815264	1.02468	0.399369	0.959721	0.837776	1.09942	0.765335	0.970936	0.849751	1.1094	0.8341	0.840503	0.710998	0.993597	0.26727
622	0.960786	0.857259	1.07682	0.691467	0.990662	0.865094	1.13446	0.943955	1.00169	0.879147	1.14132	0.994011	1.03022	0.877687	1.20926	0.86802
623	0.857108	0.7618	0.96434	0.176905	0.869742	0.752069	1.00583	0.309322	0.923138	0.8119	1.04962	0.549796	0.93669	0.793967	1.10507	0.716158
626	1.07512	0.953974	1.21164	0.511005	1.06801	0.913709	1.24836	0.666608	1.09357	0.948161	1.26129	0.544822	0.98098	0.789932	1.21823	0.947038
627	0.94069	0.838895	1.05484	0.568402	0.913134	0.792728	1.05183	0.466849	0.968073	0.851782	1.10024	0.816027	0.801609	0.680745	0.943933	0.174727
629	0.97622	0.87103	1.09411	0.811971	0.972068	0.854335	1.10603	0.837317	0.984636	0.867527	1.11755	0.911925	0.901872	0.759701	1.07065	0.528047
630	0.834489	0.741428	0.939232	0.0983569	0.82871	0.721395	0.95199	0.134272	0.811932	0.707048	0.932375	0.0978292	0.844551	0.721709	0.988303	0.254272
632	0.853429	0.743122	0.98011	0.22481	0.896813	0.748649	1.0743	0.49058	0.862706	0.743043	1.00164	0.344141	0.922	0.737942	1.15197	0.749532
633	1.09185	0.973116	1.22508	0.40539	1.1343	0.984948	1.3063	0.336947	1.04359	0.917098	1.18753	0.785775	1.27875	1.04185	1.56952	0.207421
634	1.2004	1.069	1.34796	0.0983569	1.21211	1.05047	1.39862	0.138371	1.1784	1.03121	1.34661	0.214193	1.32047	1.1124	1.56746	0.0956289
635	1.11171	0.969311	1.27503	0.404199	1.19116	0.955621	1.48476	0.390377	1.15793	0.953794	1.40576	0.445916	1.14494	0.809927	1.61852	0.718297
636	1.15429	1.02363	1.30164	0.199547	1.17873	1.01069	1.37471	0.245727	1.1182	0.968662	1.29083	0.434522	1.20806	1.00462	1.45269	0.275069
641	1.1382	1.0115	1.28078	0.254318	1.08555	0.954662	1.23437	0.468609	1.26248	1.08746	1.46567	0.0824839	1.11983	0.95852	1.30829	0.447434
642	1.15395	0.95888	1.3887	0.404199	1.4138	0.993186	2.01255	0.289262	1.28024	0.924558	1.77275	0.445916	1.06317	0.710976	1.58983	0.89042
643	1.35714	0.940705	1.95791	0.35611	1.85873	1.06107	3.25604	0.245727	1.49163	0.881989	2.52267	0.445916	1.39372	0.640771	3.03145	0.677684
646	0.909304	0.810548	1.02009	0.361842	0.9437	0.824371	1.0803	0.659152	0.9554	0.840534	1.08596	0.756112	0.911609	0.777231	1.06922	0.542176
648	0.901987	0.804499	1.01129	0.321156	0.883819	0.773382	1.01003	0.323478	0.897419	0.784333	1.02681	0.425313	0.947393	0.805811	1.11385	0.761327
650	0.986796	0.880554	1.10586	0.897372	1.02456	0.894137	1.17401	0.86218	1.06688	0.934855	1.21754	0.646592	0.973928	0.817088	1.16087	0.89042
655	0.994297	0.887253	1.11426	0.957052	1.00994	0.884489	1.15319	0.939142	1.07551	0.938665	1.2323	0.611594	0.995956	0.85128	1.16522	0.98368
656	1.03591	0.924219	1.16109	0.724514	1.06523	0.931007	1.2188	0.620013	1.03634	0.908701	1.1819	0.803794	0.948971	0.802331	1.12241	0.781813
657	0.947845	0.845044	1.06315	0.619523	0.946085	0.831499	1.07646	0.659152	0.924618	0.811869	1.05302	0.559975	1.01153	0.861738	1.18736	0.959837
659	0.761571	0.16129	3.59594	0.85131	0.739376	0.0848319	6.44425	0.887441	0.754538	0.133733	4.25719	0.881313	4.69583e-07	2.7347e-18	80633.6	0.558539
660	0.84138	0.525061	1.34826	0.678285	0.834139	0.494846	1.40607	0.729014	0.832301	0.487161	1.42196	0.772013	21564.8	0.0168651	2.75743e+10	0.467114
661	0.951409	0.847203	1.06843	0.647485	0.977784	0.834514	1.14565	0.88465	0.961396	0.85016	1.08718	0.787903	0.943944	0.765607	1.16382	0.813828
663	0.872792	0.777497	0.979768	0.209229	0.94292	0.820637	1.08342	0.665212	0.900221	0.790297	1.02543	0.424938	0.858503	0.733666	1.00458	0.300304
666	1.12452	0.998275	1.26673	0.302766	1.12159	0.974233	1.29123	0.375895	1.10894	0.97261	1.26438	0.426681	1.14431	0.968499	1.35204	0.402725
667	0.919505	0.78332	1.07937	0.574659	0.857967	0.657935	1.11882	0.513745	0.914734	0.771998	1.08386	0.616272	0.435795	0.232622	0.816421	0.174727
668	1.03869	0.926138	1.16493	0.709085	1.01803	0.884203	1.17212	0.893426	1.06717	0.940314	1.21113	0.622842	0.931439	0.764515	1.13481	0.749532
669	1.08534	0.95919	1.22809	0.477547	1.04065	0.874249	1.23872	0.828765	1.11256	0.969153	1.27719	0.436274	0.958221	0.724683	1.26702	0.89042
670	0.924929	0.824616	1.03744	0.470736	0.956602	0.831382	1.10068	0.754392	0.967124	0.852053	1.09773	0.803794	0.833869	0.70025	0.992986	0.2669
671	0.971829	0.867105	1.0892	0.775694	0.961345	0.843512	1.09564	0.765999	0.998841	0.881557	1.13173	0.994837	0.922296	0.779958	1.09061	0.625725
672	0.908795	0.807475	1.02283	0.377682	0.809224	0.690805	0.947942	0.14061	0.907631	0.795413	1.03568	0.46008	0.816408	0.687894	0.968932	0.20911
673	1.08102	0.963464	1.21292	0.471418	1.1097	0.963948	1.27749	0.408457	1.01706	0.893714	1.15743	0.905843	1.30819	1.06322	1.60961	0.187834
674	1.16507	1.02517	1.32407	0.199547	1.29307	1.08214	1.54512	0.118503	1.18671	1.02624	1.37227	0.230402	1.10932	0.923923	1.33193	0.55557
675	1.10458	0.977615	1.24804	0.37397	1.08297	0.920198	1.27453	0.60235	1.12932	0.98332	1.297	0.39573	0.916721	0.751231	1.11867	0.669587
676	0.961541	0.857446	1.07827	0.698395	0.915981	0.791399	1.06018	0.492274	1.01186	0.889291	1.15133	0.933962	0.822415	0.675628	1.00109	0.288098
677	1.01571	0.906338	1.13827	0.87578	0.963523	0.838672	1.10696	0.796768	1.02912	0.90559	1.1695	0.8341	0.897811	0.763108	1.05629	0.48836
678	1.06849	0.95313	1.19781	0.533876	1.0273	0.906931	1.16364	0.837317	1.01918	0.893614	1.1624	0.891758	1.02155	0.876099	1.19115	0.904945
680	1.01822	0.90855	1.14112	0.862456	1.02195	0.889647	1.17394	0.872068	0.986173	0.869654	1.1183	0.921792	1.12133	0.923982	1.36083	0.531257
681	1.04779	0.934875	1.17433	0.658275	1.04717	0.913348	1.20059	0.735551	1.05723	0.929438	1.2026	0.68278	0.968689	0.825139	1.13721	0.856934
682	1.03857	0.925562	1.16537	0.709085	1.04007	0.906525	1.1933	0.777896	1.06956	0.941196	1.21544	0.616272	0.880886	0.712646	1.08884	0.528047
684	1.14095	0.976427	1.3332	0.350819	1.26262	0.972291	1.63964	0.336947	1.20703	0.953605	1.52781	0.425607	1.09387	0.757691	1.57922	0.834354
685	1.01621	0.906794	1.13882	0.872792	1.02591	0.893766	1.1776	0.858354	1.08021	0.950915	1.2271	0.55884	0.960421	0.821999	1.12215	0.826249
686	0.995164	0.888024	1.11523	0.963451	1.01386	0.878664	1.16986	0.922096	0.959028	0.841567	1.09288	0.787903	1.04163	0.877152	1.23694	0.841716
687	1.06677	0.924836	1.23048	0.631131	1.06509	0.921498	1.23107	0.655764	1.04302	0.918036	1.18501	0.785775	0.718397	0.414861	1.24402	0.528047
688	1.12012	0.99675	1.25875	0.302766	1.08532	0.951454	1.23801	0.480719	1.14548	1.00187	1.30967	0.321677	1.22175	1.03034	1.44872	0.20911
689	1.19659	1.06607	1.3431	0.0983569	1.23075	1.07482	1.4093	0.0950516	1.25634	1.10117	1.43337	0.0482476	1.18423	1.01743	1.37838	0.240629
692	1.04753	0.931571	1.17792	0.66385	1.03543	0.852489	1.25762	0.86218	1.05333	0.925975	1.1982	0.70775	0.949342	0.744066	1.21125	0.853051
693	1.17197	0.826095	1.66267	0.630843	1.1591	0.829327	1.62001	0.648478	1.22164	0.731804	2.03936	0.721257	1.15538	0.831295	1.60581	0.667285
694	1.06008	0.945746	1.18825	0.57962	1.02981	0.900136	1.17817	0.837317	1.02417	0.8936	1.17382	0.870448	1.22927	1.04091	1.45172	0.204887
697	1.03635	0.924687	1.16149	0.721141	0.958825	0.840339	1.09402	0.753954	1.0012	0.86995	1.15226	0.994837	1.18591	1.00787	1.3954	0.265291
698	0.991305	0.884577	1.11091	0.930643	0.95133	0.822417	1.10045	0.731789	0.943567	0.827459	1.07597	0.681451	1.22284	1.03007	1.45167	0.20911
700	1.00916	0.900483	1.13095	0.92981	1.04164	0.893044	1.21495	0.799167	1.00805	0.892064	1.13911	0.955989	0.999306	0.838795	1.19053	0.996518
701	0.98345	0.877533	1.10215	0.868861	0.96603	0.842625	1.10751	0.810849	1.0637	0.925153	1.223	0.681451	1.01681	0.878441	1.17697	0.926173
702	0.94115	0.839565	1.05503	0.569241	0.903713	0.788772	1.0354	0.406093	0.942115	0.827377	1.07276	0.669675	0.966641	0.832101	1.12293	0.847653
703	0.871974	0.775861	0.979994	0.209229	0.860485	0.741365	0.998744	0.269895	0.881448	0.774943	1.00259	0.344141	0.851209	0.722176	1.0033	0.296114
704	0.875031	0.778932	0.982986	0.22481	0.888718	0.772477	1.02245	0.366791	0.888653	0.779463	1.01314	0.384627	0.870405	0.749207	1.01121	0.321044
705	0.889433	0.792549	0.998161	0.291015	0.898504	0.783219	1.03076	0.395643	0.900417	0.789541	1.02686	0.425607	0.909933	0.78016	1.06129	0.524485
707	0.899245	0.801337	1.00912	0.321156	0.952243	0.824975	1.09915	0.732091	0.893659	0.785227	1.01706	0.403622	0.972556	0.832826	1.13573	0.869315
708	1.01846	0.908042	1.1423	0.862456	0.942802	0.825632	1.0766	0.648478	0.97934	0.867173	1.10602	0.873916	0.965206	0.841068	1.10767	0.828113
710	1.09598	0.976733	1.22979	0.39027	1.1241	0.972184	1.29975	0.384323	1.03192	0.906891	1.17418	0.818647	1.20882	0.998525	1.46341	0.289024
715	0.968704	0.864363	1.08564	0.751494	1.04266	0.910397	1.19414	0.762031	1.03998	0.910621	1.18772	0.792035	0.988075	0.841382	1.16034	0.95808
717	0.938881	0.829322	1.06291	0.580554	0.949646	0.833324	1.08221	0.687087	0.898364	0.769183	1.04924	0.494366	0.866313	0.706424	1.06239	0.47193
719	1.04591	0.932929	1.17258	0.66385	0.985249	0.85924	1.12974	0.909708	1.02583	0.904714	1.16317	0.843985	0.966968	0.825125	1.1332	0.853051
720	1.04571	0.932861	1.17221	0.66385	1.07058	0.92925	1.23341	0.609832	0.976247	0.85892	1.1096	0.853622	1.09856	0.918755	1.31356	0.587817
721	1.0272	0.916547	1.15121	0.791423	1.03525	0.897074	1.19471	0.81402	1.03077	0.909429	1.1683	0.818647	0.900895	0.763754	1.06266	0.522754
722	0.921087	0.821637	1.03257	0.440792	0.924504	0.806326	1.06	0.513745	0.946298	0.830586	1.07813	0.68719	0.897405	0.765382	1.0522	0.483625
724	0.812279	0.71887	0.917825	0.0983569	0.752094	0.642998	0.8797	0.0381912	0.788738	0.684558	0.908772	0.0509917	0.855794	0.704229	1.03998	0.403733
726	0.946249	0.841725	1.06375	0.612495	0.906073	0.769641	1.06669	0.49058	0.964724	0.853419	1.09055	0.792035	0.888411	0.744402	1.06028	0.48836
729	0.67771	0.568429	0.807999	0.012116	0.613678	0.491703	0.76591	0.0131317	0.651739	0.51659	0.822246	0.0398423	0.725598	0.587389	0.896327	0.122557
730	1.04833	0.935117	1.17526	0.658275	1.09378	0.951315	1.25757	0.466849	0.988182	0.869623	1.1229	0.933778	1.24135	1.01754	1.5144	0.24706
731	1.13946	1.01436	1.27999	0.234717	1.12253	0.966565	1.30365	0.398153	1.11497	0.980821	1.26746	0.405691	1.03681	0.873495	1.23067	0.853051
733	1.06668	0.943072	1.20648	0.574659	1.00203	0.813961	1.23356	0.988644	1.09333	0.950954	1.25702	0.532712	0.948414	0.731181	1.23019	0.853051
735	1.04469	0.931985	1.17102	0.666585	1.04923	0.922723	1.19308	0.704086	1.02323	0.90095	1.16211	0.865201	0.998628	0.858713	1.16134	0.995286
736	1.13303	1.00788	1.27371	0.272575	1.21421	1.05291	1.40021	0.134272	1.11732	0.975267	1.28007	0.419732	1.12497	0.927895	1.3639	0.524485
738	1.09213	0.973338	1.22542	0.404199	1.15687	1.00241	1.33512	0.263448	1.03982	0.914878	1.18182	0.792035	1.29878	1.05891	1.59299	0.189818
739	1.07442	0.957688	1.20537	0.497847	1.16196	1.0031	1.34598	0.263448	1.0026	0.880622	1.14147	0.988767	1.27189	1.03066	1.56959	0.219372
740	1.08883	0.970605	1.22146	0.43359	1.08968	0.950195	1.24964	0.479439	1.07696	0.943591	1.22918	0.584588	1.16252	0.966162	1.39879	0.402658
741	0.958998	0.855648	1.07483	0.678285	0.934998	0.823178	1.06201	0.563005	0.933758	0.818547	1.06519	0.616272	0.941736	0.807394	1.09843	0.718408
742	0.864339	0.770426	0.9697	0.186967	0.884966	0.770058	1.01702	0.339953	0.886085	0.775904	1.01191	0.381388	0.805245	0.678183	0.956113	0.204371
746	1.05457	0.940595	1.18236	0.620569	1.11524	0.968236	1.28457	0.398153	0.996671	0.876984	1.13269	0.985164	1.30029	1.0607	1.594	0.187834
747	0.85637	0.587266	1.24879	0.658275	0.860723	0.600773	1.23315	0.668367	0.814169	0.413346	1.60367	0.792035	0.850754	0.562749	1.28615	0.718297
750	1.01756	0.907985	1.14036	0.862456	1.02201	0.892187	1.17071	0.870797	1.06199	0.930119	1.21256	0.671671	1.11413	0.934776	1.32789	0.524485
751	0.991069	0.884178	1.11088	0.930643	0.996404	0.886111	1.12043	0.968201	0.983709	0.874612	1.10641	0.894906	0.773376	0.604174	0.989964	0.2669
753	0.8525	0.759258	0.957192	0.152606	0.845106	0.730899	0.97716	0.21719	0.794267	0.693904	0.909147	0.0509917	0.997463	0.836111	1.18995	0.990765
754	1.04605	0.933298	1.17241	0.66385	1.07531	0.932575	1.2399	0.577999	1.08104	0.950435	1.22959	0.55884	0.995616	0.847924	1.16903	0.98368
756	0.98915	0.882567	1.10861	0.917671	0.957758	0.817668	1.12185	0.792479	0.998039	0.876352	1.13662	0.991912	0.999198	0.82341	1.21251	0.996518
758	1.01857	0.908888	1.1415	0.861716	1.04209	0.906808	1.19757	0.769553	0.948604	0.832006	1.08154	0.70775	0.94488	0.796602	1.12076	0.761327
759	0.983828	0.877693	1.1028	0.871114	1.04248	0.914463	1.18842	0.753954	0.929751	0.800417	1.07998	0.647788	1.04469	0.906293	1.20421	0.783963
764	1.09163	0.955184	1.24757	0.477894	1.29244	0.97781	1.7083	0.323478	1.14992	0.959332	1.37837	0.437962	1.08392	0.819714	1.43328	0.803091
766	0.91343	0.806974	1.03393	0.435954	0.851969	0.716489	1.01307	0.323478	0.904619	0.786927	1.03991	0.470906	0.836875	0.642017	1.09087	0.48836
767	0.928562	0.798415	1.07992	0.590918	0.844493	0.607403	1.17413	0.577787	0.940745	0.817189	1.08298	0.68278	0.869202	0.657857	1.14844	0.608122
768	0.938244	0.836439	1.05244	0.547907	0.945891	0.822351	1.08799	0.684637	0.867268	0.753057	0.998802	0.324586	0.872101	0.734308	1.03575	0.403733
769	0.938362	0.836927	1.05209	0.547907	1.00784	0.877394	1.15767	0.954298	0.881728	0.773068	1.00566	0.361174	0.789013	0.660719	0.942218	0.174727
770	1.01815	0.908153	1.14146	0.862456	1.02659	0.898568	1.17286	0.852538	1.02559	0.909233	1.15684	0.838089	0.845056	0.675538	1.05711	0.432492
771	0.947347	0.844982	1.06211	0.612495	0.943285	0.826511	1.07656	0.648478	0.927682	0.81243	1.05928	0.578339	1.0043	0.852549	1.18306	0.98368
776	1.04375	0.931127	1.17	0.67297	1.0877	0.946964	1.24936	0.49024	0.962939	0.845539	1.09664	0.792035	1.22843	1.01322	1.48934	0.254272
778	1.06362	0.948251	1.19302	0.567263	1.13663	0.978542	1.32027	0.358201	1.00726	0.885456	1.14581	0.96065	1.23498	1.00245	1.52144	0.281451
779	1.20291	1.06365	1.36039	0.10465	1.29235	1.09675	1.52285	0.0950516	1.16314	1.01403	1.33417	0.281666	1.32354	1.05258	1.66424	0.204887
780	1.02926	0.917253	1.15494	0.775694	0.981897	0.828147	1.16419	0.910723	1.01001	0.884105	1.15384	0.946787	1.02225	0.800685	1.30513	0.947038
781	1.03555	0.922415	1.16256	0.730216	1.03167	0.910286	1.16925	0.811222	1.02435	0.905932	1.15825	0.848001	0.946133	0.781316	1.14572	0.802831
783	1.02595	0.913039	1.15283	0.80291	1.0347	0.803233	1.33286	0.891566	1.08938	0.938658	1.26429	0.576407	0.736083	0.533879	1.01487	0.309738
784	0.895827	0.798533	1.00498	0.309364	0.952034	0.828694	1.09373	0.72342	0.91619	0.804332	1.0436	0.513294	0.880906	0.757239	1.02477	0.384555
787	1.11939	0.995363	1.25887	0.308879	1.18187	1.01346	1.37826	0.245727	1.0652	0.935621	1.21272	0.647788	1.37464	1.09576	1.72449	0.155322
789	1.05785	0.941867	1.18811	0.599834	1.0769	0.922015	1.2578	0.609832	1.07964	0.943853	1.23497	0.578091	1.00119	0.824133	1.21629	0.996518
790	0.929601	0.829162	1.04221	0.487575	0.895276	0.777212	1.03128	0.395566	0.957068	0.836423	1.09512	0.787741	1.13353	0.962465	1.33501	0.419093
793	0.95352	0.84892	1.07101	0.658275	0.856104	0.724157	1.01209	0.323478	0.983723	0.868126	1.11471	0.905843	0.910736	0.744081	1.11472	0.640987
794	0.896231	0.793532	1.01222	0.321846	0.90051	0.782462	1.03637	0.406093	0.894952	0.784082	1.0215	0.405691	0.850596	0.716682	1.00953	0.309738
800	1.12539	0.982828	1.28863	0.335464	1.31561	1.01877	1.69895	0.245727	1.15819	0.986221	1.36015	0.381388	1.08729	0.841959	1.40411	0.767453
804	1.08823	0.970435	1.22031	0.43359	1.03306	0.912222	1.16991	0.801802	1.03943	0.912783	1.18364	0.792035	1.09177	0.937346	1.27164	0.544976
806	1.04277	0.930218	1.16893	0.678285	1.09202	0.949423	1.25602	0.477999	0.97347	0.855455	1.10777	0.839784	1.24572	1.02055	1.52057	0.244079
807	1.14233	0.99542	1.31093	0.304168	1.25538	1.00654	1.56575	0.258909	1.13167	0.9777	1.30989	0.405691	1.22	0.907101	1.64084	0.48836
809	0.819856	0.729873	0.920931	0.0983569	0.767247	0.665096	0.885086	0.0378323	0.820116	0.713996	0.942009	0.121325	0.889591	0.759253	1.0423	0.443587
812	1.1799	1.03337	1.3472	0.188961	1.36012	1.11513	1.65893	0.0950516	1.17764	1.01509	1.36623	0.281666	1.44194	1.11594	1.86317	0.138685
814	0.890784	0.794171	0.999151	0.291015	0.892429	0.777182	1.02477	0.37391	0.895279	0.782662	1.0241	0.419652	0.967844	0.820826	1.1412	0.856934
819	1.09267	0.971688	1.22871	0.416424	1.07174	0.913642	1.25719	0.655764	1.09112	0.957721	1.2431	0.513954	0.940434	0.789086	1.12081	0.754468
820	0.395212	0.0650768	2.40013	0.57962	0.242092	0.0233125	2.51403	0.49024	0.624901	0.207489	1.88204	0.687174	0.00185469	8.69332e-05	0.039569	0.0470027
821	0.927687	0.824465	1.04383	0.487575	0.96827	0.849545	1.10359	0.811222	0.935635	0.822508	1.06432	0.619516	0.871271	0.742301	1.02265	0.365904
822	0.758012	0.559533	1.0269	0.321156	0.83708	0.624918	1.12127	0.490184	0.492848	0.328998	0.7383	0.0456982	0.85268	0.553977	1.31244	0.744698
823	1.02954	0.917797	1.15488	0.77504	1.06368	0.927871	1.21936	0.640513	1.09031	0.93431	1.27235	0.584681	0.987308	0.860129	1.13329	0.946389
824	0.892726	0.795712	1.00157	0.302766	0.935442	0.812744	1.07666	0.612922	0.93836	0.825489	1.06666	0.64493	0.885391	0.740279	1.05895	0.483625
825	0.963684	0.859847	1.08006	0.709085	0.934122	0.817588	1.06727	0.577999	0.922457	0.803161	1.05947	0.574037	1.09284	0.931125	1.28264	0.564571
831	0.962057	0.854889	1.08266	0.709085	0.918974	0.795088	1.06216	0.51347	0.96521	0.857202	1.08683	0.792035	0.870258	0.717519	1.05551	0.454898
832	1.09383	0.975552	1.22646	0.400881	1.05	0.925117	1.19174	0.693048	1.0306	0.902919	1.17634	0.8341	1.02944	0.884368	1.19831	0.863992
833	1.01007	0.90123	1.13205	0.920436	1.00927	0.887802	1.14735	0.940688	1.09184	0.949003	1.25616	0.544822	0.851911	0.693108	1.0471	0.416324
834	1.01414	0.90493	1.13653	0.88996	1.03107	0.894616	1.18833	0.837317	1.02625	0.902393	1.16711	0.84414	1.00562	0.855157	1.18255	0.981795
835	0.955036	0.852118	1.07039	0.660873	0.933108	0.816876	1.06588	0.570869	0.91372	0.795789	1.04913	0.522717	1.14265	0.967205	1.34993	0.403733
837	0.927852	0.827712	1.04011	0.478036	0.933689	0.810827	1.07517	0.605123	0.935078	0.820107	1.06617	0.625193	0.944521	0.798176	1.1177	0.760255
838	1.04828	0.933415	1.17728	0.660074	1.15129	0.955773	1.38681	0.406093	1.03995	0.913548	1.18385	0.792035	0.965169	0.76687	1.21474	0.89042
842	1.01021	0.901383	1.13217	0.920436	0.959746	0.82951	1.11043	0.780671	1.06435	0.937803	1.20798	0.646034	0.732781	0.590112	0.909944	0.138685
843	0.905324	0.806984	1.01565	0.336801	0.975038	0.851381	1.11666	0.858354	0.93975	0.825439	1.06989	0.652306	0.863638	0.740436	1.00734	0.309738
846	1.11867	0.986075	1.26908	0.325135	1.24376	1.01181	1.52889	0.245727	1.09813	0.961004	1.25482	0.484374	1.21822	0.942854	1.57401	0.419093
847	1.10132	0.977164	1.24124	0.379381	1.1396	0.981157	1.32364	0.342256	1.06177	0.929432	1.21296	0.675158	1.10572	0.922436	1.32542	0.564571
848	1.05688	0.93001	1.20106	0.647485	1.10043	0.832746	1.45416	0.731789	1.08438	0.929337	1.26529	0.616272	0.707788	0.431568	1.1608	0.47373
849	1.03645	0.9247	1.1617	0.721141	1.0743	0.935941	1.23311	0.570869	0.95782	0.840441	1.09159	0.785775	1.20804	0.998961	1.46088	0.288098
850	1.12266	0.996613	1.26464	0.302766	1.1846	1.01353	1.38455	0.245727	1.05996	0.934306	1.20252	0.668356	1.38104	1.10282	1.72945	0.138685
852	1.04295	0.929752	1.16992	0.678285	1.11588	0.960693	1.29614	0.415089	0.889941	0.76204	1.03931	0.445916	1.0484	0.854637	1.2861	0.844616
853	1.20875	1.01435	1.4404	0.26403	1.35602	1.05585	1.74153	0.187732	1.13988	0.965798	1.34534	0.425607	1.15419	0.77174	1.72618	0.751761
854	1.15585	0.971798	1.37477	0.35611	1.29487	0.97878	1.71303	0.323478	1.19277	0.941838	1.51056	0.448292	1.09718	0.762534	1.57869	0.828113
855	1.16821	0.939863	1.45204	0.44529	1.64252	0.924077	2.91952	0.352062	1.27295	0.848244	1.91032	0.568899	1.10326	0.649007	1.87544	0.86802
858	1.09485	0.973047	1.23191	0.404199	1.19684	1.01531	1.41082	0.245727	0.972516	0.842661	1.12238	0.848001	1.10586	0.886556	1.37941	0.647778
859	0.896418	0.796781	1.00851	0.321156	0.883901	0.761834	1.02553	0.367852	0.807813	0.700347	0.931769	0.101244	0.889989	0.742192	1.06722	0.513156
860	1.07567	0.959101	1.2064	0.487575	1.05012	0.919055	1.19987	0.70952	1.05601	0.926047	1.20421	0.69784	0.960471	0.813505	1.13399	0.834473
861	0.883785	0.785662	0.994162	0.282653	0.88439	0.772173	1.01291	0.331427	0.863849	0.756592	0.986312	0.281666	0.832229	0.703513	0.984494	0.244809
866	0.943333	0.84158	1.05739	0.57962	1.00644	0.878067	1.15358	0.956068	0.943941	0.826962	1.07747	0.68278	0.885081	0.757443	1.03423	0.410073
867	0.990435	0.883797	1.10994	0.923847	0.903301	0.787238	1.03648	0.408457	0.982809	0.863252	1.11892	0.903395	0.981407	0.831056	1.15896	0.926799
870	0.963648	0.859842	1.07999	0.709085	1.00832	0.878281	1.1576	0.953108	0.893953	0.784939	1.01811	0.405675	1.13911	0.960968	1.35027	0.419093
871	1.06042	0.945707	1.18904	0.57962	1.11381	0.968098	1.28145	0.398493	0.998078	0.878105	1.13444	0.991912	1.31214	1.06841	1.61148	0.174727
872	0.961756	0.857629	1.07853	0.700678	0.945496	0.817422	1.09364	0.693048	0.953406	0.836843	1.08621	0.744628	1.00917	0.865754	1.17634	0.965974
877	1.03883	0.926771	1.16444	0.708605	1.08807	0.94739	1.24965	0.48939	0.978353	0.860985	1.11172	0.873916	1.24248	1.01929	1.51454	0.244305
880	0.965803	0.859914	1.08473	0.731689	0.978259	0.868306	1.10214	0.858354	0.832528	0.680096	1.01912	0.383861	0.79352	0.618761	1.01764	0.319257
881	1.12405	0.932678	1.35469	0.497735	1.11124	0.924707	1.33539	0.513745	1.01915	0.69165	1.50171	0.968741	1.07293	0.916359	1.25624	0.660223
882	0.963469	0.859654	1.07982	0.709085	1.01228	0.885203	1.15759	0.925175	0.979522	0.856211	1.12059	0.885887	0.883788	0.757048	1.03174	0.403733
883	1.02621	0.914173	1.15197	0.799453	1.14479	0.932406	1.40555	0.456925	0.986484	0.83232	1.1692	0.941659	1.1849	0.903734	1.55354	0.523015
885	0.979505	0.873941	1.09782	0.847005	0.959168	0.838998	1.09655	0.759307	0.957088	0.8403	1.09011	0.777274	0.944909	0.801103	1.11453	0.75785
888	0.90615	0.807876	1.01638	0.338485	0.885713	0.763707	1.02721	0.374775	0.911561	0.80069	1.03778	0.47483	0.95702	0.806046	1.13627	0.828113
889	1.13334	0.983534	1.30595	0.329515	1.41379	1.09448	1.82626	0.134272	1.22221	1.01142	1.47693	0.309052	1.0472	0.829403	1.3222	0.856934
891	1.13899	0.991116	1.30893	0.321156	1.20952	0.967231	1.51249	0.362723	1.18367	1.00291	1.39701	0.319025	1.18011	0.892373	1.56062	0.530931
892	1.05925	0.941343	1.19193	0.594942	1.09921	0.955899	1.26401	0.437362	1.06858	0.941012	1.21344	0.616272	0.928844	0.738649	1.16801	0.772253
894	1.01908	0.908415	1.14322	0.858015	1.02927	0.91336	1.15988	0.81402	1.03574	0.916867	1.17002	0.793182	0.863235	0.694736	1.0726	0.486828
896	0.971335	0.866633	1.08869	0.77504	1.01395	0.878266	1.1706	0.922096	0.967306	0.852868	1.0971	0.803794	0.906392	0.772203	1.0639	0.524485
897	0.963497	0.858862	1.08088	0.709085	0.997519	0.87782	1.13354	0.978978	0.944353	0.831884	1.07203	0.674232	0.920633	0.793939	1.06754	0.562753
901	1.11407	0.972315	1.2765	0.391671	1.17132	0.934994	1.46737	0.433534	1.1403	0.974577	1.33421	0.405691	1.14325	0.87515	1.49348	0.609377
903	1.12827	0.959315	1.32699	0.42979	1.23215	0.942082	1.61152	0.395643	1.18061	0.939156	1.48414	0.464875	1.11782	0.722589	1.72923	0.828113
904	0.973647	0.86878	1.09117	0.791423	0.926421	0.81157	1.05752	0.513745	0.999834	0.867133	1.15284	0.998999	0.989596	0.84437	1.1598	0.9628
905	0.940873	0.838817	1.05535	0.569241	0.841559	0.726306	0.975101	0.208814	0.979907	0.859477	1.11721	0.885357	0.913553	0.772735	1.08003	0.577364
907	0.798866	0.335349	1.90306	0.771601	0.799686	0.336931	1.898	0.804457	0.781239	0.252991	2.41247	0.834444	0.000401949	2.61936e-09	61.6801	0.496596
911	1.0076	0.899038	1.12928	0.942581	0.975316	0.85804	1.10862	0.852538	1.00909	0.89853	1.13325	0.943947	0.889232	0.74507	1.06129	0.48836
912	1.09431	0.962025	1.24479	0.45559	1.06778	0.880469	1.29495	0.73275	1.12661	0.973727	1.30351	0.419732	1.02976	0.826021	1.28375	0.904945
913	1.02545	0.913421	1.15122	0.803809	0.941299	0.772734	1.14664	0.762031	1.0359	0.908128	1.18165	0.803794	0.758012	0.535905	1.07217	0.403733
914	1.11563	0.948279	1.31251	0.474279	1.10758	0.851095	1.44136	0.691217	1.11054	0.930999	1.3247	0.568899	0.65154	0.350743	1.2103	0.480616
915	0.963295	0.859496	1.07963	0.709085	0.911332	0.798655	1.0399	0.433534	0.921118	0.801826	1.05816	0.568899	1.02464	0.875923	1.1986	0.89042
918	0.94379	0.841525	1.05848	0.582342	0.971213	0.849011	1.11101	0.837317	0.914468	0.79924	1.04631	0.514979	0.955677	0.787332	1.16002	0.84424
919	1.08876	0.966367	1.22665	0.446613	1.03073	0.889322	1.19463	0.847006	1.08859	0.952931	1.24355	0.53273	1.03526	0.859991	1.24624	0.867681
920	0.927183	0.817317	1.05182	0.515691	0.909894	0.791558	1.04592	0.437362	0.927921	0.813013	1.05907	0.578339	0.853165	0.701445	1.0377	0.402725
922	0.934046	0.832739	1.04768	0.519865	0.899096	0.785957	1.02852	0.390377	0.84342	0.728812	0.976051	0.230402	1.03609	0.88628	1.21121	0.847653
925	1.14259	1.00777	1.29545	0.272575	1.23361	1.03418	1.47149	0.195569	1.06289	0.934244	1.20924	0.655285	1.23413	0.967574	1.57411	0.364484
927	1.12749	0.999555	1.27179	0.301872	1.21923	1.04888	1.41723	0.152457	1.07117	0.942423	1.2175	0.610873	1.02843	0.866967	1.21996	0.882675
928	1.08691	0.968999	1.21918	0.438191	1.00971	0.889583	1.14607	0.939142	1.03487	0.910189	1.17664	0.803794	1.02937	0.875707	1.20999	0.869315
935	0.934746	0.816867	1.06964	0.583288	0.946255	0.826777	1.083	0.676086	0.950659	0.833967	1.08368	0.725324	0.92608	0.792215	1.08256	0.617411
939	0.974856	0.869664	1.09277	0.79959	0.957016	0.822059	1.11413	0.777397	0.968413	0.852394	1.10022	0.81733	1.00691	0.835446	1.21356	0.979855
940	0.925576	0.822108	1.04207	0.482065	0.927174	0.787391	1.09177	0.628299	0.949051	0.833563	1.08054	0.70775	0.782204	0.642608	0.952125	0.204887
941	1.03809	0.923852	1.16646	0.712786	1.06962	0.933511	1.22557	0.598421	1.03803	0.895619	1.20309	0.816027	1.09306	0.942081	1.26824	0.528047
943	0.989113	0.882573	1.10851	0.917671	1.02737	0.905827	1.16522	0.837317	0.921601	0.798228	1.06404	0.578339	1.09779	0.935804	1.28782	0.538385
945	1.04074	0.928605	1.16642	0.691467	1.02001	0.883221	1.17799	0.889405	1.05513	0.92651	1.20161	0.699063	1.00807	0.855724	1.18754	0.973405
948	1.09986	0.955815	1.26561	0.470736	1.13571	0.942614	1.36836	0.437282	1.07435	0.85957	1.34279	0.787903	1.09538	0.918806	1.3059	0.592692
949	1.00674	0.898354	1.1282	0.951187	1.00103	0.87819	1.14106	0.99004	0.965862	0.847301	1.10101	0.803794	1.0607	0.904398	1.24402	0.744698
950	0.849614	0.756809	0.9538	0.150518	0.830415	0.727248	0.948218	0.129653	0.805913	0.704201	0.922316	0.0798137	0.906421	0.770911	1.06575	0.524485
951	0.924493	0.823403	1.03799	0.470736	0.951873	0.830445	1.09106	0.713093	0.899536	0.787435	1.0276	0.425607	0.845197	0.710355	1.00563	0.302788
953	1.08888	0.921465	1.28672	0.580142	1.09445	0.90986	1.3165	0.60235	1.07574	0.916947	1.26204	0.670811	1.17462	0.86493	1.59519	0.587817
954	1.06958	0.941622	1.21492	0.572226	1.06916	0.916625	1.24707	0.655764	1.10343	0.948166	1.28411	0.52561	1.10099	0.91087	1.33079	0.604354
955	1.24346	1.0401	1.48657	0.192389	1.1754	0.988122	1.39816	0.323478	1.21149	1.00427	1.46146	0.316646	1.17304	0.941944	1.46084	0.447434
956	1.14765	0.990401	1.32987	0.321156	1.20755	0.990147	1.4727	0.31552	1.18979	0.986099	1.43555	0.376394	1.11166	0.857552	1.44107	0.701969
957	1.09392	0.96355	1.24193	0.451494	1.17511	0.964552	1.43163	0.374775	1.13611	0.960975	1.34317	0.445916	1.0847	0.837932	1.40414	0.780322
964	1.00715	0.898634	1.12877	0.947825	1.02218	0.858101	1.21763	0.893426	1.01529	0.894024	1.153	0.91456	0.864553	0.685585	1.09024	0.523015
965	0.865617	0.771651	0.971026	0.186967	0.798448	0.69142	0.922043	0.0950516	0.887218	0.77572	1.01474	0.388396	0.870157	0.733119	1.03281	0.402725
970	0.951558	0.845926	1.07038	0.650779	1.00675	0.887011	1.14264	0.955984	0.946992	0.838049	1.0701	0.679572	0.739824	0.569306	0.961416	0.219372
971	0.959561	0.855817	1.07588	0.68353	1.01229	0.884371	1.15871	0.925175	0.96651	0.853467	1.09452	0.803624	0.882071	0.748039	1.04012	0.422056
973	1.05168	0.928792	1.19084	0.660179	0.947419	0.754602	1.18951	0.819953	1.05288	0.923239	1.20073	0.721257	0.798429	0.420046	1.51766	0.754468
980	0.929726	0.829344	1.04226	0.487575	0.987982	0.858473	1.13703	0.928172	0.949988	0.830515	1.08665	0.729924	0.897766	0.76324	1.056	0.48836
984	0.940609	0.838517	1.05513	0.568734	0.787726	0.670855	0.924958	0.101531	1.01042	0.889093	1.1483	0.94132	0.747293	0.620093	0.900585	0.109023
986	1.04508	0.931917	1.17199	0.666585	0.966777	0.847234	1.10319	0.806701	0.99259	0.874135	1.1271	0.96065	1.02822	0.882328	1.19823	0.869315
988	0.915936	0.809055	1.03694	0.451494	0.92571	0.809426	1.0587	0.513745	0.835061	0.70144	0.994137	0.311209	0.916098	0.792557	1.0589	0.526198
992	1.02727	0.915606	1.15256	0.791423	0.959332	0.80374	1.14504	0.822514	1.02699	0.90118	1.17036	0.843835	0.993966	0.783805	1.26048	0.98368
993	1.06929	0.939774	1.21666	0.57962	1.06497	0.856555	1.32409	0.777397	1.06851	0.929352	1.2285	0.655285	0.750599	0.553605	1.01769	0.309738
994	1.00148	0.893649	1.12231	0.990404	0.970846	0.856791	1.10008	0.819953	1.0868	0.918146	1.28644	0.645822	0.964999	0.844961	1.10209	0.820705
995	1.0495	0.936281	1.1764	0.649841	1.09428	0.949115	1.26164	0.472918	1.0952	0.959157	1.25053	0.496182	0.977991	0.830437	1.15176	0.904945
998	1.05388	0.936206	1.18634	0.640661	1.03761	0.874487	1.23115	0.837317	1.05308	0.920027	1.20538	0.72907	0.968597	0.76869	1.22049	0.904945
999	1.04664	0.92819	1.1802	0.667472	1.05417	0.926375	1.1996	0.676512	1.05288	0.927074	1.19576	0.70775	0.8423	0.639825	1.10885	0.523015
1000	1.04213	0.929802	1.16803	0.683042	1.12302	0.975343	1.29305	0.37391	1.06538	0.931956	1.21791	0.655285	1.00504	0.853725	1.18318	0.982359
1001	1.0216	0.911252	1.14531	0.839386	1.10537	0.935941	1.30546	0.49058	1.01179	0.89342	1.14585	0.933778	1.04783	0.864983	1.26933	0.834354
1002	1.00245	0.89453	1.1234	0.985184	1.04054	0.917998	1.17945	0.753954	1.06373	0.934874	1.21035	0.652306	0.99557	0.874255	1.13372	0.981795
1005	0.974651	0.869624	1.09236	0.799017	0.974775	0.854892	1.11147	0.852538	0.933194	0.821904	1.05955	0.601272	0.989882	0.840278	1.16612	0.965465
1008	1.05297	0.932175	1.18942	0.649841	1.07038	0.87067	1.31591	0.745786	1.08871	0.937665	1.26408	0.578339	1.09046	0.804054	1.47889	0.805709
1009	1.09312	0.973024	1.22803	0.404199	1.07145	0.93594	1.22659	0.577999	1.10779	0.97098	1.26388	0.435365	0.922013	0.76766	1.1074	0.661566
1016	0.878614	0.783066	0.985819	0.234717	0.888618	0.772486	1.02221	0.366115	0.854907	0.748711	0.976167	0.230402	0.93608	0.792511	1.10566	0.715488
1019	0.978035	0.8727	1.09608	0.831624	0.969458	0.840511	1.11819	0.837317	0.98112	0.861335	1.11756	0.891325	0.897518	0.759033	1.06127	0.508744
1024	1.05747	0.941651	1.18754	0.601325	1.05589	0.904258	1.23296	0.727128	0.998508	0.875508	1.13879	0.994837	1.09326	0.906928	1.31788	0.629373
1032	1.05897	0.944774	1.18697	0.583288	1.10812	0.967895	1.26865	0.406093	1.14069	0.996749	1.30542	0.345917	1.09691	0.938724	1.28174	0.529909
1035	0.96459	0.856771	1.08598	0.72985	0.962216	0.851409	1.08744	0.755715	1.09806	0.894406	1.34808	0.671518	0.834828	0.567823	1.22738	0.637187
1036	1.0347	0.923168	1.15971	0.731689	1.00377	0.87888	1.14641	0.969322	1.02782	0.892577	1.18356	0.848001	0.926689	0.778024	1.10376	0.670687
1037	1.02931	0.917735	1.15445	0.775694	0.97343	0.836732	1.13246	0.86218	0.982351	0.864864	1.1158	0.894906	0.950397	0.794048	1.13753	0.806422
1038	1.09259	0.973654	1.22605	0.404199	1.0724	0.942064	1.22077	0.550515	1.06604	0.925963	1.2273	0.671671	1.1381	0.973665	1.33031	0.387669
1041	1.05605	0.937669	1.18937	0.626272	1.08041	0.898924	1.29853	0.667298	1.10184	0.956742	1.26895	0.496182	1.06891	0.853703	1.33836	0.797739
1042	1.10527	0.971188	1.25787	0.404199	1.19847	0.975059	1.47308	0.339953	1.03178	0.881407	1.20781	0.846809	1.2799	0.956262	1.71307	0.376122
1043	1.11152	0.970929	1.27246	0.402244	1.0511	0.899559	1.22816	0.753954	1.10448	0.955648	1.27649	0.496182	1.13473	0.939244	1.37089	0.48836
1044	0.971696	0.866555	1.0896	0.775694	0.978787	0.864804	1.10779	0.863634	0.951325	0.833729	1.08551	0.733875	0.965011	0.838606	1.11047	0.829032
1045	0.961417	0.857825	1.07752	0.696933	0.936078	0.807581	1.08502	0.646133	1.02022	0.890394	1.16897	0.891325	1.01244	0.851422	1.20391	0.959837
1048	1.0157	0.906204	1.13843	0.87578	0.939091	0.796149	1.1077	0.696051	1.0499	0.922107	1.19541	0.735347	1.03658	0.849377	1.26505	0.869315
1049	0.857233	0.763595	0.962353	0.164658	0.833348	0.719724	0.964909	0.178264	0.859236	0.750544	0.983668	0.265431	0.903107	0.767846	1.0622	0.523015
1050	0.94163	0.837784	1.05835	0.57962	0.869582	0.734984	1.02883	0.367852	0.97314	0.855278	1.10724	0.838089	0.896834	0.732379	1.09822	0.577802
1052	1.0587	0.934845	1.19896	0.626272	1.07555	0.870486	1.32893	0.731789	1.08849	0.931815	1.2715	0.600712	1.01996	0.695103	1.49664	0.973405
1053	0.991478	0.884573	1.1113	0.932117	0.983141	0.861716	1.12168	0.893426	0.977734	0.868212	1.10107	0.851721	0.940253	0.809417	1.09224	0.700821
1057	1.02809	0.915955	1.15395	0.787363	1.02738	0.854728	1.2349	0.881285	1.06057	0.925389	1.21551	0.68278	0.913542	0.699248	1.19351	0.760255
1062	1.29739	1.08368	1.55324	0.127822	1.32349	1.06889	1.63873	0.154276	1.26979	1.02663	1.57055	0.265431	1.23396	0.931738	1.63422	0.433598
1064	1.17542	1.00266	1.37795	0.291015	1.21812	0.981616	1.51161	0.327701	1.1873	0.978379	1.44084	0.390453	1.11405	0.826132	1.50232	0.749532
1077	0.812173	0.649506	1.01558	0.321156	0.846763	0.67863	1.05655	0.406093	0.690136	0.501225	0.950247	0.235221	0.809898	0.619399	1.05899	0.410073
1079	0.884852	0.789001	0.992347	0.272575	0.922444	0.80684	1.05461	0.49058	0.90137	0.787094	1.03224	0.444382	0.851227	0.724328	1.00036	0.287946
1081	1.02936	0.918485	1.15363	0.77504	1.07543	0.937427	1.23374	0.561818	1.02222	0.895876	1.16638	0.879229	1.16361	0.98579	1.3735	0.332519
1087	0.906324	0.746197	1.10081	0.580984	0.918411	0.769598	1.096	0.609832	1.69493	0.820901	3.49954	0.464558	0.643005	0.283576	1.45801	0.577364
1088	0.909901	0.808327	1.02424	0.388714	0.870818	0.752183	1.00816	0.321514	0.922189	0.802334	1.05995	0.574037	0.87907	0.72126	1.07141	0.500942
1089	1.05051	0.934246	1.18123	0.651645	1.06867	0.930506	1.22736	0.609832	1.06374	0.921184	1.22836	0.684573	1.11263	0.949651	1.30358	0.48836
1090	1.00154	0.893724	1.12236	0.990404	1.05508	0.925754	1.20247	0.67603	0.992824	0.878889	1.12153	0.96065	0.945806	0.782699	1.1429	0.798745
1091	0.963751	0.859836	1.08022	0.709085	1.05188	0.907635	1.21904	0.731789	1.01913	0.892867	1.16326	0.891758	0.94646	0.801742	1.1173	0.761327
1092	1.02803	0.915985	1.15377	0.787363	1.02114	0.904754	1.15251	0.863634	1.06546	0.933233	1.21642	0.652306	0.932048	0.809366	1.07333	0.61089
1096	0.900756	0.80085	1.01313	0.325135	0.850271	0.73264	0.986787	0.245727	0.897228	0.776548	1.03666	0.445916	0.827179	0.687475	0.995274	0.275069
1097	1.06814	0.944998	1.20733	0.567263	1.09496	0.905512	1.32404	0.609832	1.08487	0.941332	1.2503	0.576407	1.0918	0.83856	1.42151	0.761327
1098	0.952108	0.841711	1.07698	0.66385	0.967226	0.85459	1.09471	0.79553	0.961406	0.850517	1.08675	0.787903	0.967964	0.854135	1.09696	0.826142
1099	1.01319	0.903965	1.13562	0.897999	1.02672	0.901221	1.1697	0.847791	1.11122	0.949031	1.30114	0.513954	0.971888	0.847957	1.11393	0.853051
1103	1.01009	0.901348	1.13196	0.920436	1.04896	0.91544	1.20194	0.727128	1.07405	0.939858	1.2274	0.611594	0.999985	0.854617	1.17008	0.999846
1110	1.22831	1.08235	1.39395	0.0983569	1.19028	1.02243	1.38568	0.219987	1.23429	1.06247	1.43389	0.127005	1.09022	0.904951	1.31341	0.640294
1111	1.12635	0.989323	1.28235	0.321156	1.08123	0.912536	1.28111	0.629191	1.14708	0.984908	1.33596	0.384627	1.0503	0.849688	1.29827	0.844616
1116	1.03341	0.922026	1.15824	0.741022	1.08865	0.955068	1.24092	0.465893	1.01939	0.89643	1.15921	0.891325	0.863575	0.733943	1.0161	0.337776
1119	0.999286	0.891712	1.11984	0.99613	1.06025	0.929603	1.20926	0.647992	0.92225	0.802406	1.05999	0.574037	1.02905	0.878235	1.20577	0.869315
1122	1.03939	0.927305	1.16502	0.70251	1.06899	0.932901	1.22493	0.60235	0.969137	0.85133	1.10325	0.818647	1.22817	1.01403	1.48752	0.254272
1128	1.15561	1.02989	1.29668	0.186967	1.19076	1.03907	1.36459	0.165058	1.2337	1.07738	1.41269	0.0824839	1.17106	0.990845	1.38405	0.309738
1132	0.97834	0.872828	1.09661	0.834461	0.980294	0.862389	1.11432	0.872068	1.00476	0.882268	1.14426	0.978489	0.90116	0.76245	1.06511	0.523015
1133	0.907828	0.809785	1.01774	0.350819	0.849337	0.736918	0.978905	0.219286	0.958184	0.840874	1.09186	0.787296	0.779935	0.660887	0.920427	0.1244
1139	0.80685	0.716857	0.908142	0.0983569	0.802386	0.69534	0.92591	0.0950516	0.842884	0.735677	0.965714	0.197485	0.724823	0.60105	0.874085	0.0595978
1143	1.03071	0.917927	1.15736	0.771052	1.02819	0.875813	1.20707	0.863634	1.04716	0.926588	1.18341	0.735313	0.972	0.822893	1.14813	0.874472
1145	1.00296	0.894979	1.12396	0.981771	1.06498	0.923444	1.22822	0.648478	1.06356	0.932416	1.21314	0.6585	1.00983	0.860792	1.18468	0.965553
1146	1.0366	0.923264	1.16386	0.723513	0.993811	0.843232	1.17128	0.9649	1.13954	0.966633	1.34337	0.425607	1.02349	0.798901	1.31122	0.946389
1148	1.01684	0.907088	1.13988	0.868861	0.913939	0.760319	1.0986	0.60235	1.08824	0.94763	1.24971	0.558781	1.13086	0.903181	1.41594	0.572074
1153	1.14717	1.019	1.29145	0.221338	1.13516	0.977168	1.3187	0.365331	1.15092	1.00646	1.31611	0.309715	1.14158	0.95166	1.3694	0.447434
1156	0.866719	0.768275	0.977777	0.203404	0.800373	0.681236	0.940345	0.131934	0.929097	0.818793	1.05426	0.574037	0.776272	0.64292	0.937282	0.174727
1158	1.21061	1.06828	1.3719	0.0983569	1.15349	0.993529	1.3392	0.309322	1.17961	1.02404	1.35881	0.230402	1.13229	0.939281	1.36496	0.48836
1162	1.16588	1.00237	1.35607	0.291015	1.22781	1.00556	1.49919	0.259179	1.2112	0.996344	1.47239	0.344141	1.03763	0.796368	1.35199	0.904945
1168	0.924459	0.824697	1.03629	0.466011	0.918864	0.802783	1.05173	0.479439	0.978642	0.858303	1.11585	0.880016	0.92573	0.791702	1.08245	0.616172
1172	0.924975	0.825173	1.03685	0.468083	0.896232	0.783417	1.02529	0.375895	0.999318	0.877129	1.13853	0.996576	0.911469	0.777379	1.06869	0.540024
1175	0.963592	0.859636	1.08012	0.709085	0.931977	0.812506	1.06901	0.577787	0.932994	0.821725	1.05933	0.600712	0.891964	0.750988	1.0594	0.48836
1176	0.991739	0.884948	1.11142	0.934529	1.04618	0.902878	1.21222	0.762031	0.845304	0.721566	0.990263	0.309052	0.956736	0.775726	1.17998	0.853051
1177	0.965057	0.861106	1.08156	0.721868	0.977982	0.853934	1.12005	0.868127	1.0425	0.911193	1.19273	0.792035	0.875481	0.739143	1.03697	0.410073
1178	0.927513	0.82579	1.04177	0.485634	0.919563	0.807566	1.04709	0.466849	0.960665	0.843285	1.09438	0.792035	0.822738	0.692651	0.977256	0.223681
1181	1.0794	0.950787	1.2254	0.514463	1.21962	0.960704	1.5483	0.367852	1.09466	0.911416	1.31474	0.645822	1.42547	0.973267	2.08779	0.319257
1182	0.997264	0.889895	1.11759	0.98355	0.99368	0.878117	1.12445	0.955984	1.0613	0.932144	1.20836	0.669675	0.907789	0.777321	1.06016	0.523015
1187	0.849705	0.756619	0.954244	0.15064	0.836495	0.724975	0.965169	0.178264	0.907062	0.794411	1.03569	0.459708	0.787243	0.656878	0.943481	0.174727
1190	0.901805	0.801475	1.01469	0.334323	0.834525	0.721283	0.965547	0.178264	0.956396	0.840453	1.08833	0.770505	0.643814	0.50843	0.815248	0.0570704
1194	1.2192	1.07722	1.3799	0.0983569	1.19349	1.02871	1.38467	0.195569	1.18599	1.03038	1.36509	0.221295	1.146	0.955399	1.37462	0.433598
1197	1.16526	1.00169	1.35554	0.291015	1.21967	1.0151	1.46546	0.245727	1.20036	1.00703	1.43081	0.311209	1.2078	0.979281	1.48965	0.337776
1198	1.00612	0.897795	1.1275	0.956449	1.00125	0.877878	1.14197	0.988644	0.935188	0.816891	1.07062	0.645271	0.843657	0.708176	1.00506	0.300304
1201	0.869869	0.775298	0.975977	0.196353	0.899263	0.781308	1.03503	0.406093	0.896742	0.783705	1.02608	0.424938	0.843982	0.713685	0.998066	0.281451
1202	1.13063	1.00773	1.26852	0.272575	1.15141	1.00717	1.3163	0.247081	1.28404	1.11477	1.47901	0.0441586	1.01582	0.857674	1.20313	0.946389
1203	0.982132	0.875377	1.10191	0.862456	1.00628	0.890935	1.13656	0.955984	1.03718	0.914714	1.17603	0.792035	1.0395	0.907009	1.19135	0.805709
1206	1.10743	0.959307	1.27843	0.449107	1.18999	0.921488	1.53672	0.437362	1.19596	0.983532	1.45427	0.381388	1.02516	0.773494	1.35872	0.947038
1212	1.01097	0.902125	1.13296	0.917671	0.99667	0.8684	1.14389	0.972605	0.986859	0.869278	1.12034	0.927929	1.09997	0.910204	1.32931	0.608122
1214	0.938751	0.837535	1.0522	0.547907	0.955777	0.832262	1.09762	0.746516	1.03313	0.906226	1.1778	0.818647	0.833522	0.698625	0.994468	0.272897
1216	0.938437	0.837029	1.05213	0.547907	0.902416	0.786288	1.0357	0.406093	1.04172	0.914031	1.18726	0.792035	0.848697	0.722901	0.996384	0.275208
1217	0.867098	0.772372	0.973441	0.188961	0.815307	0.702492	0.946239	0.133765	0.907839	0.796146	1.0352	0.459708	0.754159	0.623119	0.912756	0.136946
1219	0.890372	0.794083	0.998336	0.291015	0.875078	0.762345	1.00448	0.301027	0.962835	0.844989	1.09712	0.792035	0.842071	0.714236	0.992787	0.2669
1221	1.0762	0.954736	1.21313	0.506527	1.08002	0.937896	1.24368	0.545721	1.12015	0.963533	1.30222	0.445916	1.11977	0.953845	1.31455	0.470152
1222	1.04034	0.927901	1.1664	0.696933	1.10473	0.959572	1.27184	0.433534	0.933241	0.808797	1.07683	0.650035	1.00992	0.836852	1.21877	0.973405
1224	0.934244	0.833503	1.04716	0.519437	0.91244	0.79601	1.0459	0.442778	1.01248	0.886729	1.15606	0.933778	0.865108	0.7344	1.01908	0.350647
1228	1.09923	0.963281	1.25437	0.443849	1.09687	0.961618	1.25113	0.433534	1.4038	1.06414	1.85189	0.214193	1.04556	0.919899	1.18839	0.755053
1230	1.17464	0.98309	1.40352	0.321156	1.32889	1.02459	1.72356	0.245727	1.27928	0.987591	1.65711	0.361174	1.17261	0.844296	1.62859	0.624793
1231	0.864808	0.770767	0.970324	0.186967	0.78268	0.678532	0.902814	0.0644644	0.947251	0.833526	1.07649	0.68719	0.724598	0.604836	0.868073	0.0595978
1232	0.932783	0.832201	1.04552	0.506961	0.914478	0.797806	1.04821	0.459335	0.983909	0.864177	1.12023	0.91014	0.882247	0.747274	1.0416	0.42985
1235	1.07903	0.962373	1.20983	0.477547	1.06309	0.935676	1.20786	0.609832	1.11641	0.979735	1.27215	0.405691	1.23614	1.04838	1.45752	0.187834
1238	1.04674	0.930879	1.17702	0.66385	1.11436	0.921315	1.34785	0.51894	1.06481	0.935482	1.21202	0.64884	1.02892	0.825918	1.28183	0.907724
1239	1.23958	0.995267	1.54386	0.302766	1.38941	1.02357	1.88599	0.245727	1.34641	0.98502	1.8404	0.361174	1.18524	0.816416	1.72069	0.647778
1240	1.12599	1.00392	1.26289	0.290437	1.15573	1.00905	1.32373	0.245727	1.20682	1.05498	1.38052	0.128545	0.997287	0.845191	1.17675	0.990765
1244	0.905792	0.807946	1.01549	0.336801	0.889229	0.776274	1.01862	0.351555	0.979838	0.861061	1.115	0.882904	0.872341	0.738265	1.03077	0.397309
1245	1.1616	1.03404	1.3049	0.179825	1.13258	0.984629	1.30276	0.336947	1.1261	0.984762	1.28773	0.390789	1.09897	0.929653	1.29912	0.558539
1247	1.08744	0.934839	1.26496	0.547907	1.11994	0.929361	1.34961	0.49024	1.14093	0.926952	1.4043	0.533284	1.05199	0.920081	1.2028	0.735081
1249	0.946532	0.8445	1.06089	0.601325	0.977962	0.84887	1.12669	0.872068	0.966421	0.847978	1.10141	0.806745	0.943907	0.801232	1.11199	0.754468
1252	0.934901	0.83099	1.0518	0.541795	0.902004	0.773652	1.05165	0.442778	0.992915	0.877793	1.12314	0.96065	0.879252	0.731992	1.05614	0.472628
1253	1.03171	0.920154	1.15679	0.754159	0.967608	0.848781	1.10307	0.811222	1.06814	0.941512	1.21179	0.616272	0.818844	0.671121	0.999082	0.286525
1254	0.982418	0.87663	1.10097	0.862456	0.961279	0.838109	1.10255	0.777785	0.954124	0.838502	1.08569	0.747687	1.03024	0.870622	1.21911	0.870476
1256	1.18102	1.05153	1.32645	0.134606	1.22654	1.07314	1.40187	0.0950516	1.24568	1.08508	1.43005	0.0798137	1.06918	0.894931	1.27736	0.738007
1258	0.920678	0.821215	1.03219	0.440792	0.896706	0.781903	1.02836	0.390377	0.986179	0.866095	1.12291	0.925361	0.906819	0.769828	1.06819	0.528047
1259	0.893872	0.796789	1.00278	0.302766	0.859805	0.745898	0.991107	0.245727	0.903005	0.790254	1.03184	0.444382	0.859598	0.718726	1.02808	0.376383
1260	0.828523	0.737261	0.931082	0.0983569	0.838283	0.726506	0.967258	0.181362	0.868162	0.760422	0.991168	0.305605	0.808635	0.678555	0.963652	0.204887
1261	1.13445	1.01118	1.27275	0.254318	1.16088	1.01606	1.32633	0.24091	1.21524	1.06035	1.39276	0.121325	1.05984	0.893508	1.25714	0.759637
1266	1.13402	1.01056	1.27256	0.255927	1.15531	1.0077	1.32455	0.245727	1.25923	1.0984	1.44361	0.0509917	1.01807	0.853964	1.21372	0.93866
1267	1.0429	0.929602	1.17	0.678285	1.05897	0.930519	1.20516	0.648478	1.08735	0.955691	1.23716	0.52561	1.00675	0.865099	1.1716	0.976161
1271	1.06057	0.941607	1.19456	0.588662	1.09681	0.942937	1.27579	0.489265	1.05101	0.919182	1.20175	0.740079	1.16296	0.955423	1.41558	0.419093
1274	1.18289	0.967311	1.44652	0.35611	1.49334	1.03888	2.14658	0.245727	1.34474	0.97219	1.86006	0.381388	1.18728	0.765231	1.84211	0.718297
1278	0.864234	0.770031	0.969961	0.186967	0.828474	0.718251	0.955612	0.152457	0.875859	0.76948	0.996944	0.316646	0.772133	0.651347	0.915317	0.122557
1282	1.20729	1.07464	1.35633	0.0983569	1.1575	1.01339	1.3221	0.245727	1.35168	1.17348	1.55695	0.0123232	1.09024	0.921872	1.28935	0.593599
1286	0.89434	0.797627	1.00278	0.302766	0.899498	0.785147	1.0305	0.395643	0.922335	0.808838	1.05176	0.556345	0.906896	0.76992	1.06824	0.528047
1288	1.18341	1.05414	1.32853	0.127822	1.15448	1.01303	1.31567	0.245727	1.28793	1.12297	1.47711	0.0398423	1.09295	0.922366	1.29507	0.590056
1289	1.05057	0.936952	1.17797	0.647485	1.10065	0.955612	1.2677	0.437362	0.979709	0.861154	1.11459	0.882904	1.26325	1.0277	1.55278	0.223681
1290	1.02176	0.911676	1.14514	0.837355	1.04233	0.906121	1.19901	0.769553	0.97126	0.851155	1.10831	0.8341	1.13496	0.943665	1.36503	0.483625
1293	1.07388	0.957972	1.20382	0.497847	1.0497	0.920205	1.19742	0.707931	1.17889	1.02713	1.35307	0.228731	0.964941	0.815682	1.14151	0.853051
1294	1.07031	0.952959	1.2021	0.528191	1.06479	0.921451	1.23042	0.655764	1.06987	0.942679	1.21422	0.612487	1.10364	0.938603	1.29769	0.524485
1299	1.1229	1.00121	1.25937	0.291015	1.11454	0.97717	1.27123	0.37391	1.23544	1.07743	1.41663	0.0824839	1.0212	0.859416	1.21343	0.917993
1301	0.905197	0.807418	1.01482	0.335464	0.866291	0.757061	0.991282	0.245727	0.959648	0.842105	1.0936	0.792035	0.901104	0.765746	1.06039	0.515138
1306	1.16034	1.03395	1.30218	0.179825	1.17865	1.03021	1.34848	0.186573	1.26952	1.11093	1.45075	0.0436766	1.1248	0.955939	1.32349	0.451682
1307	0.959138	0.855749	1.07502	0.678285	0.976578	0.851029	1.12065	0.863634	0.891801	0.778507	1.02158	0.405691	0.973851	0.81909	1.15785	0.89042
1316	1.12861	0.965052	1.31988	0.404199	1.33798	1.04398	1.71477	0.208757	1.20832	0.970476	1.50445	0.405675	1.04548	0.747802	1.46167	0.904945
1327	1.08133	0.960984	1.21675	0.477547	1.11883	0.971151	1.28896	0.390377	1.0928	0.95687	1.24803	0.513954	1.10721	0.917872	1.33561	0.575014
1332	1.04317	0.930599	1.16936	0.678285	1.06713	0.931273	1.2228	0.609832	0.961284	0.843932	1.09495	0.792035	1.22293	1.01031	1.48031	0.260513
1337	1.12692	1.00333	1.26573	0.291015	1.07812	0.944247	1.23098	0.519289	1.13271	0.992943	1.29215	0.363294	1.13669	0.964101	1.34017	0.416205
1338	1.13802	1.01432	1.2768	0.234717	1.17541	1.02887	1.34283	0.188735	1.23669	1.0778	1.41901	0.0824839	1.0583	0.889104	1.25969	0.769144
1344	1.16917	0.932916	1.46525	0.461457	1.11964	0.922151	1.35943	0.513745	1.14473	0.918893	1.42607	0.556345	1.49862	0.991357	2.26545	0.296114
1345	1.1281	1.00561	1.26551	0.282653	1.14148	1.00015	1.30279	0.273932	1.2215	1.0661	1.39955	0.10764	1.01388	0.849606	1.20991	0.95481
1348	1.37168	0.975479	1.92881	0.321156	1.25328	0.867881	1.80982	0.489199	1.33874	0.910677	1.968	0.445916	1.61942	0.991304	2.64553	0.296114
1351	1.11934	0.977743	1.28144	0.35611	1.15126	0.950244	1.39479	0.414618	1.13852	0.965218	1.34294	0.427544	1.18356	0.901973	1.55306	0.523015
1353	1.35044	0.96883	1.88236	0.321156	2.23131	1.25509	3.96683	0.129789	1.83555	1.10206	3.05722	0.228731	1.4096	0.687717	2.88924	0.628603
1357	1.18323	0.923325	1.51631	0.470736	1.83239	1.07839	3.1136	0.221137	1.47072	0.931836	2.32126	0.405691	1.09657	0.654831	1.83631	0.869315
1358	0.922487	0.821804	1.0355	0.455903	0.931019	0.817183	1.06071	0.542808	0.877549	0.769694	1.00052	0.340902	0.814775	0.676468	0.981359	0.244079
1360	1.02204	0.911823	1.14558	0.834729	1.02221	0.894312	1.16839	0.868127	0.939668	0.824744	1.07061	0.653563	0.934094	0.796718	1.09516	0.677684
1361	0.982663	0.876734	1.10139	0.862456	1.00365	0.88023	1.14438	0.969322	0.891866	0.777883	1.02255	0.405691	0.882794	0.740457	1.05249	0.467114
1368	0.967627	0.863386	1.08445	0.741022	0.974572	0.847525	1.12066	0.858354	0.92761	0.813748	1.0574	0.576407	0.965211	0.820526	1.13541	0.853051
1370	0.837991	0.746609	0.940558	0.0983569	0.898206	0.780805	1.03326	0.400614	0.890475	0.781592	1.01453	0.388813	0.789797	0.670237	0.930685	0.138685
1371	1.15265	1.02712	1.29353	0.188961	1.18378	1.03524	1.35363	0.178264	1.20099	1.04906	1.37493	0.145497	1.05744	0.891356	1.25448	0.767453
1373	0.882564	0.78696	0.989782	0.255927	0.910623	0.798428	1.03858	0.433534	0.780941	0.684675	0.890741	0.0398423	0.771329	0.654844	0.908534	0.104994
1374	0.927623	0.827398	1.03999	0.477894	0.967777	0.845756	1.1074	0.81402	0.966076	0.848245	1.10028	0.803794	0.922165	0.775345	1.09679	0.637187
1377	1.21238	1.07688	1.36494	0.0983569	1.07998	0.943388	1.23635	0.51894	1.29319	1.12374	1.48818	0.0398423	1.03137	0.863616	1.23171	0.872309
1383	0.92821	0.825739	1.0434	0.487575	0.895439	0.772392	1.03809	0.406093	0.994251	0.877678	1.12631	0.970709	0.870218	0.715706	1.05809	0.466697
1387	0.963199	0.859439	1.07949	0.709085	0.957651	0.837814	1.09463	0.750955	1.04385	0.915769	1.18985	0.787296	0.914125	0.7779	1.07421	0.563756
1391	1.19381	1.06162	1.34246	0.103432	1.25342	1.09422	1.43578	0.0779224	1.12956	0.98689	1.29285	0.384627	1.15415	0.974429	1.36703	0.376122
1394	1.06291	0.947414	1.19248	0.569241	1.11273	0.963814	1.28466	0.406093	0.981158	0.861626	1.11727	0.891325	1.287	1.04258	1.58873	0.207421
1395	1.04774	0.934286	1.17496	0.660074	1.10606	0.956831	1.27857	0.433534	0.968769	0.850518	1.10346	0.818647	1.275	1.02912	1.57961	0.223681
1403	1.02594	0.915441	1.14977	0.799017	1.01241	0.887725	1.15461	0.92237	1.07107	0.933822	1.2285	0.639834	1.04786	0.893093	1.22944	0.799961
1405	1.025	0.914557	1.14877	0.803809	1.02548	0.89263	1.1781	0.859938	0.961716	0.846477	1.09264	0.792035	1.16275	0.954888	1.41586	0.419093
1407	1.25032	1.04029	1.50276	0.195328	1.47475	1.16112	1.8731	0.089283	1.35199	1.0819	1.68952	0.145497	1.31076	0.983686	1.74659	0.309738
1410	1.09817	0.978517	1.23245	0.376365	1.09854	0.957431	1.26045	0.437282	0.954761	0.835174	1.09147	0.770082	1.0777	0.910607	1.27546	0.661566
1412	0.947175	0.845055	1.06164	0.609747	0.946409	0.824163	1.08679	0.684494	0.896556	0.787507	1.02071	0.405691	0.915546	0.774172	1.08274	0.587817
1413	1.02932	0.918396	1.15365	0.77504	1.03989	0.906899	1.19239	0.777896	0.963072	0.847531	1.09436	0.792035	1.18127	0.97281	1.4344	0.367448
1419	1.07159	0.948599	1.21052	0.54235	1.03786	0.872729	1.23424	0.837317	1.12385	0.967919	1.30489	0.430499	0.921693	0.749131	1.134	0.718297
1423	1.13347	1.01054	1.27135	0.255927	1.17626	1.02781	1.34615	0.1896	1.09921	0.962478	1.25536	0.475312	1.1678	0.990742	1.37649	0.309738
1429	1.15065	0.985329	1.3437	0.321156	1.15472	0.936811	1.42332	0.436489	1.0693	0.931766	1.22714	0.647788	0.904401	0.681113	1.20089	0.752567
1432	0.962785	0.858824	1.07933	0.709085	0.974073	0.853603	1.11154	0.851107	1.03759	0.910604	1.18229	0.799145	0.904465	0.74488	1.09824	0.592692
1433	1.10917	0.989161	1.24373	0.321156	1.12843	0.989565	1.28678	0.323478	1.16728	1.01815	1.33825	0.258541	1.0078	0.852241	1.19174	0.974225
1434	0.908048	0.809896	1.0181	0.353453	0.885625	0.774001	1.01335	0.331427	0.925013	0.804266	1.06389	0.58604	0.983258	0.836719	1.15546	0.937182
1436	1.05545	0.941494	1.1832	0.612495	1.08174	0.945056	1.23819	0.513745	1.09722	0.957412	1.25743	0.503204	1.14604	0.97053	1.35328	0.396468
1437	1.01044	0.901654	1.13234	0.919747	1.03011	0.90084	1.17794	0.837317	1.06474	0.932014	1.21638	0.655285	0.972425	0.827739	1.1424	0.872309
1440	1.0465	0.933731	1.17288	0.66385	1.12251	0.974859	1.29252	0.374775	1.08591	0.949883	1.24142	0.556345	0.998479	0.849111	1.17412	0.995286
1453	1.12996	1.00736	1.26749	0.272575	1.11409	0.978719	1.26819	0.367852	1.1777	1.02647	1.35121	0.228731	1.06349	0.896691	1.26131	0.749532
1464	1.04381	0.93134	1.16987	0.672276	1.11158	0.969049	1.27507	0.398153	1.1139	0.972277	1.27615	0.425607	1.06416	0.912019	1.24169	0.707668
1468	0.93702	0.835887	1.05039	0.54235	0.943087	0.822869	1.08087	0.659152	0.879224	0.770868	1.00281	0.344141	0.966354	0.816772	1.14333	0.853051
1472	0.944359	0.842443	1.0586	0.583288	0.947025	0.827476	1.08385	0.679113	0.966892	0.848701	1.10154	0.808973	0.887797	0.755314	1.04352	0.443587
1477	0.91599	0.816778	1.02725	0.404199	0.94902	0.830388	1.0846	0.690381	0.955686	0.836936	1.09129	0.772722	0.935111	0.786407	1.11193	0.722029
1479	1.10525	0.982976	1.24272	0.343331	1.01972	0.874952	1.18844	0.893426	1.2277	1.06306	1.41785	0.121693	1.06897	0.876271	1.30405	0.761327
1480	1.04372	0.92895	1.17268	0.678285	1.02414	0.906019	1.15767	0.852538	0.83614	0.69083	1.01202	0.36673	1.05864	0.90798	1.23429	0.744401
1481	1.10936	0.963504	1.2773	0.43359	1.08044	0.936814	1.24609	0.548596	1.10435	0.951478	1.28179	0.514165	1.03559	0.907501	1.18176	0.824093
1483	0.889961	0.784767	1.00926	0.321156	0.847914	0.721144	0.996969	0.263448	0.948213	0.833782	1.07835	0.699063	0.772599	0.624379	0.956003	0.204887
1485	1.04995	0.936709	1.17687	0.649218	1.14421	0.997434	1.31259	0.289262	1.11864	0.9789	1.27833	0.405691	1.0975	0.92419	1.30331	0.576749
1505	1.06047	0.945945	1.18887	0.57962	1.07356	0.938977	1.22742	0.561818	1.10422	0.964045	1.26479	0.463663	1.09709	0.93032	1.29377	0.559449
1507	1.04097	0.92877	1.16672	0.690696	1.01456	0.888093	1.15904	0.909708	1.09183	0.954746	1.2486	0.521945	0.964067	0.799935	1.16188	0.85875
1511	0.861591	0.76592	0.969212	0.186967	0.905659	0.787862	1.04107	0.433534	0.898635	0.787164	1.02589	0.424938	0.902878	0.777621	1.04831	0.483625
1514	0.894996	0.798103	1.00365	0.304006	0.944559	0.824025	1.08272	0.668367	0.894644	0.781001	1.02482	0.419732	0.869007	0.734741	1.02781	0.384555
1520	1.07554	0.959274	1.2059	0.487575	1.09304	0.959779	1.24481	0.437282	1.06972	0.932576	1.22702	0.646585	1.07703	0.905617	1.28088	0.677684
1524	1.0542	0.940439	1.18173	0.623396	1.09547	0.960815	1.24901	0.433534	1.09876	0.959755	1.2579	0.48732	1.07685	0.900411	1.28787	0.697303
1525	1.0472	0.93425	1.17381	0.660873	1.10702	0.965849	1.26883	0.406093	1.12825	0.984062	1.29356	0.391333	1.03742	0.87671	1.22758	0.853051
1526	0.956902	0.853693	1.07259	0.666361	0.979864	0.852047	1.12685	0.881285	0.996448	0.872035	1.13861	0.985164	0.880053	0.739926	1.04672	0.443587
1528	1.09197	0.974005	1.22422	0.404199	1.14506	0.997743	1.31413	0.28908	1.1089	0.970535	1.26699	0.435365	1.06284	0.89757	1.25854	0.749532
1532	1.02518	0.914729	1.14897	0.803809	1.01689	0.886853	1.16599	0.897257	1.08605	0.948806	1.24314	0.558781	1.13108	0.94436	1.35473	0.483625
1542	1.04634	0.933492	1.17283	0.66385	1.14274	0.99001	1.31903	0.323478	1.11968	0.980166	1.27905	0.405691	1.08921	0.92505	1.2825	0.590056
1550	0.951339	0.848749	1.06633	0.647485	0.969072	0.853763	1.09996	0.811222	0.935868	0.820085	1.068	0.639834	0.984707	0.846076	1.14605	0.93866
1555	1.10469	0.984252	1.23986	0.336801	1.02348	0.891264	1.17531	0.868127	1.08397	0.954775	1.23065	0.533284	1.02657	0.876232	1.20271	0.881286
1559	0.918228	0.818104	1.03061	0.43359	0.881404	0.768777	1.01053	0.323478	0.951086	0.837284	1.08036	0.720178	0.854318	0.731771	0.997389	0.278526
1562	0.938354	0.837152	1.05179	0.547907	0.883243	0.771103	1.01169	0.327701	0.922536	0.808289	1.05293	0.558781	0.853	0.72194	1.00785	0.309738
1565	1.01779	0.908202	1.1406	0.862456	1.0176	0.886011	1.16874	0.893426	0.964009	0.843244	1.10207	0.803624	1.06763	0.916557	1.2436	0.677684
1567	1.02285	0.912668	1.14634	0.829402	1.04423	0.903593	1.20676	0.767611	0.992469	0.873615	1.12749	0.96065	1.22304	1.03608	1.44373	0.204887
1575	1.02619	0.915607	1.15013	0.798655	0.974232	0.847086	1.12046	0.858354	0.973246	0.855689	1.10695	0.838089	1.07026	0.914923	1.25197	0.673795
1576	1.04102	0.928858	1.16673	0.690696	1.00917	0.880661	1.15643	0.946391	1.01192	0.891152	1.14905	0.933778	1.07292	0.908357	1.2673	0.68469
1585	1.03697	0.92514	1.16232	0.715974	0.946375	0.820893	1.09104	0.691217	0.977978	0.860903	1.11097	0.870448	1.01385	0.866873	1.18575	0.947038
1586	1.10891	0.98892	1.24347	0.321156	1.02725	0.89548	1.1784	0.852538	1.15016	1.0115	1.30782	0.286078	1.00047	0.855594	1.16987	0.996518
1591	0.92661	0.826556	1.03878	0.477547	0.911385	0.791143	1.0499	0.459335	0.891205	0.78002	1.01824	0.405675	0.866821	0.734424	1.02309	0.364484
1592	0.979737	0.874236	1.09797	0.847838	0.995713	0.868456	1.14162	0.968201	1.00581	0.882709	1.14607	0.971901	1.08191	0.913148	1.28187	0.640294
1595	0.87836	0.782722	0.985684	0.234717	0.840163	0.728467	0.968984	0.186573	0.82812	0.721923	0.949939	0.137665	0.769696	0.641709	0.92321	0.138685
1598	1.07557	0.959345	1.20588	0.487575	0.995482	0.861035	1.15092	0.968201	1.08301	0.946494	1.23921	0.568899	1.0539	0.904274	1.22828	0.75785
1600	1.21346	1.08096	1.36221	0.0983569	1.23477	1.07452	1.41893	0.0950516	1.19439	1.04315	1.36757	0.163025	1.23139	1.03932	1.45896	0.204887
1601	1.13428	1.01132	1.27218	0.254318	1.10107	0.959919	1.26299	0.433534	1.15383	1.01185	1.31572	0.286078	1.11086	0.939826	1.31301	0.523015
1603	0.999503	0.891899	1.12009	0.996742	0.91452	0.796514	1.05001	0.466849	0.994651	0.874848	1.13086	0.97232	0.860878	0.734974	1.00835	0.309738
1604	0.873194	0.77797	0.980074	0.209229	0.829871	0.716705	0.960906	0.170957	0.847031	0.73748	0.972855	0.228731	0.824038	0.691239	0.982352	0.244079
1605	0.990254	0.88364	1.10973	0.922376	0.942366	0.820271	1.08264	0.659152	0.926284	0.813007	1.05534	0.573064	0.962462	0.814257	1.13764	0.847135
1608	1.07174	0.956124	1.20134	0.510501	1.0605	0.924268	1.2168	0.659152	1.04573	0.913092	1.19764	0.785775	1.01104	0.85718	1.19252	0.9628
1612	1.21009	1.07786	1.35855	0.0983569	1.11795	0.974139	1.28299	0.38126	1.32519	1.15593	1.51922	0.0150097	1.09196	0.925943	1.28775	0.582492
1614	1.05323	0.93971	1.18047	0.630843	1.01429	0.880191	1.16882	0.919215	1.00102	0.877693	1.14167	0.994837	0.981293	0.834151	1.15439	0.92349
1615	1.10511	0.985541	1.23918	0.335464	1.03481	0.900818	1.18873	0.811222	1.05097	0.918457	1.20261	0.743141	1.04849	0.890274	1.23483	0.802831
1616	1.04704	0.934188	1.17353	0.660873	1.01747	0.894475	1.15737	0.891566	1.00689	0.882351	1.14901	0.964924	0.895398	0.763916	1.04951	0.477057
1618	0.840701	0.747022	0.946127	0.123793	0.784443	0.675294	0.911234	0.089283	0.895591	0.780159	1.0281	0.425607	0.802154	0.675978	0.951883	0.187834
1619	0.940412	0.83893	1.05417	0.567263	0.93103	0.808076	1.07269	0.585893	0.989671	0.861636	1.13673	0.946787	0.957562	0.813975	1.12648	0.821765
1620	1.01473	0.905472	1.13718	0.887197	0.94077	0.820153	1.07913	0.647992	1.11824	0.977857	1.27879	0.406632	0.926269	0.790009	1.08603	0.625891
1621	0.867335	0.773198	0.972933	0.188961	0.797213	0.692394	0.9179	0.0907797	0.839503	0.73398	0.960197	0.168854	0.83847	0.700287	1.00392	0.296114
1622	1.15531	1.0299	1.29599	0.186967	1.09808	0.959325	1.25691	0.433714	1.13382	0.992082	1.29581	0.3643	1.11476	0.946316	1.3132	0.48836
1624	1.22291	1.0893	1.37291	0.0983569	1.13276	0.986546	1.30065	0.331427	1.34414	1.17434	1.53848	0.0123232	1.11289	0.945277	1.31023	0.496596
1625	1.1955	1.06546	1.34141	0.0983569	1.1161	0.971455	1.28229	0.390377	1.19561	1.04863	1.36318	0.144472	1.08637	0.919356	1.28373	0.612377
1626	1.11957	0.998486	1.25533	0.302766	1.09077	0.950963	1.25114	0.472918	1.04129	0.911445	1.18964	0.792035	1.12276	0.959562	1.31371	0.443587
1628	1.10322	0.983883	1.23704	0.338485	1.06542	0.930611	1.21976	0.620097	1.08284	0.945642	1.23993	0.573064	1.0974	0.929277	1.29593	0.562753
1629	0.957452	0.854281	1.07308	0.667008	0.940241	0.815522	1.08403	0.656451	0.955621	0.839142	1.08827	0.765194	0.914119	0.768194	1.08776	0.592692
1631	1.07708	0.959924	1.20854	0.487575	1.0668	0.927221	1.22738	0.629191	0.91793	0.796597	1.05774	0.559095	0.98617	0.830288	1.17132	0.953714
1632	0.937121	0.835961	1.05052	0.54235	0.888173	0.77364	1.01966	0.354272	0.955026	0.839791	1.08607	0.754764	0.942769	0.800855	1.10983	0.749532
1633	0.890748	0.794261	0.998956	0.291015	0.825374	0.719092	0.947366	0.129789	0.988608	0.864775	1.13017	0.936077	0.815807	0.693273	0.959999	0.204887
1635	0.972611	0.867865	1.09	0.783611	1.05241	0.913855	1.21197	0.713093	1.00336	0.880086	1.1439	0.985164	0.945287	0.806842	1.10749	0.752186
1637	1.07095	0.955248	1.20066	0.515691	0.99328	0.865007	1.14057	0.955984	1.17778	1.02715	1.3505	0.228731	0.96214	0.824458	1.12281	0.829366
1643	1.17259	1.04516	1.31556	0.151059	1.10249	0.962477	1.26287	0.428237	1.15219	1.00671	1.31868	0.309715	1.13841	0.966941	1.34029	0.403733
1650	0.920414	0.82101	1.03185	0.438191	0.864223	0.7544	0.990032	0.245727	1.02138	0.893456	1.16761	0.882904	0.8584	0.729996	1.00939	0.309738
1651	1.07353	0.956242	1.2052	0.506527	1.11013	0.966559	1.27503	0.406093	0.961567	0.83775	1.10368	0.79744	1.26354	1.02986	1.55026	0.219372
1657	0.953767	0.850965	1.06899	0.658126	0.909856	0.79445	1.04203	0.433534	0.938127	0.819827	1.0735	0.655285	0.829314	0.705836	0.974394	0.215242
1658	1.07377	0.957878	1.20367	0.498001	1.04251	0.906489	1.19895	0.768892	1.09085	0.958936	1.2409	0.510609	1.0918	0.930208	1.28147	0.571163
1663	1.04553	0.93287	1.17181	0.66385	1.0665	0.932677	1.21953	0.609832	1.00354	0.882711	1.14092	0.985164	1.00309	0.858605	1.17188	0.989189
1664	1.06007	0.945769	1.18819	0.57962	1.03398	0.900461	1.18731	0.81402	1.10918	0.977098	1.25911	0.419732	0.875008	0.738443	1.03683	0.410073
1669	1.02662	0.916056	1.15052	0.794471	0.947412	0.824898	1.08812	0.690381	1.01869	0.895735	1.15853	0.891758	1.00533	0.852967	1.18492	0.982288
1670	0.978334	0.872993	1.09639	0.834461	0.988272	0.863516	1.13105	0.927083	0.997283	0.874606	1.13717	0.988767	0.970433	0.827127	1.13857	0.867126
1672	0.996035	0.888802	1.11621	0.971338	0.89641	0.780989	1.02889	0.390377	0.988526	0.867217	1.1268	0.933962	0.874003	0.740031	1.03223	0.402725
1674	1.04616	0.933061	1.17297	0.66385	1.10125	0.958311	1.26551	0.433714	0.964532	0.845884	1.09982	0.803624	1.24609	1.01839	1.52472	0.245858
1675	1.05684	0.942145	1.18551	0.601325	1.11204	0.964236	1.28251	0.406093	0.975111	0.855599	1.11132	0.849203	1.27747	1.03639	1.57462	0.20911
1676	0.970947	0.866381	1.08813	0.771601	0.859569	0.745082	0.991648	0.245727	1.0074	0.88516	1.14653	0.96065	0.860686	0.724605	1.02232	0.363539
