# Supplementary material for: Pre-diagnostic serum metabolome and breast cancer risk: a nested case-control study
Source: Breast Cancer Res. 2025 Aug 27;27:156. doi: 10.1186/s13058-025-02102-w (PMC12382045; doi:10.1186/s13058-025-02102-w)
Supplement: Supplementary file 2 — Supplementary Material 2 [file 13058_2025_2102_MOESM2_ESM.xlsx]

## Sheet: metabolite_count
All metabolites (N=1,677)									Metabolites used for analysis (N=837)
Metabolite	Number of annotations		Summary of distribution						Metabolite	Number of annotations		Summary of distribution
ion_1	2		Min	1					ion_100	16		Min	1
ion_10	5		Q1	2					ion_1000	5		Q1	2
ion_100	16		Median	4					ion_1001	1		Median	6
ion_1000	5		Q3	10					ion_1002	5		Q3	13
ion_1001	1		Max	116					ion_1005	32		Max	113
ion_1002	5								ion_1008	5
ion_1003	7								ion_1009	10		N (%) of metabolits with 1 annotation
ion_1004	25		N (%) of metabolites with 1 annotation						ion_101	7		145	0.173238
ion_1005	32		411	0.245081					ion_1016	9
ion_1006	1								ion_1019	13
ion_1007	4								ion_102	16
ion_1008	5								ion_1024	3
ion_1009	10								ion_103	22
ion_101	7								ion_1032	21
ion_1010	4								ion_1035	4
ion_1011	4								ion_1036	1
ion_1012	2								ion_1037	10
ion_1013	18								ion_1038	9
ion_1014	11								ion_1041	4
ion_1015	28								ion_1042	20
ion_1016	9								ion_1043	1
ion_1017	35								ion_1044	4
ion_1018	11								ion_1045	1
ion_1019	13								ion_1048	1
ion_102	16								ion_1049	4
ion_1020	8								ion_1050	3
ion_1021	4								ion_1052	9
ion_1022	10								ion_1053	5
ion_1023	8								ion_1057	2
ion_1024	3								ion_106	2
ion_1025	10								ion_1062	1
ion_1026	8								ion_1064	1
ion_1027	1								ion_107	16
ion_1028	5								ion_1077	2
ion_1029	8								ion_1079	3
ion_103	22								ion_108	1
ion_1030	1								ion_1081	1
ion_1031	11								ion_1087	8
ion_1032	21								ion_1088	4
ion_1033	2								ion_1089	1
ion_1034	1								ion_109	30
ion_1035	4								ion_1090	2
ion_1036	1								ion_1091	4
ion_1037	10								ion_1092	5
ion_1038	9								ion_1096	2
ion_1039	1								ion_1097	2
ion_104	3								ion_1098	3
ion_1040	23								ion_1099	2
ion_1041	4								ion_11	3
ion_1042	20								ion_110	22
ion_1043	1								ion_1103	2
ion_1044	4								ion_1110	6
ion_1045	1								ion_1111	2
ion_1046	1								ion_1116	14
ion_1047	14								ion_1119	31
ion_1048	1								ion_112	16
ion_1049	4								ion_1122	1
ion_105	14								ion_1128	9
ion_1050	3								ion_1132	3
ion_1051	1								ion_1133	2
ion_1052	9								ion_1139	1
ion_1053	5								ion_114	20
ion_1054	8								ion_1143	1
ion_1055	24								ion_1145	18
ion_1056	41								ion_1146	1
ion_1057	2								ion_1148	1
ion_1058	7								ion_1153	7
ion_1059	18								ion_1156	2
ion_106	2								ion_1158	1
ion_1060	4								ion_116	29
ion_1061	15								ion_1162	1
ion_1062	1								ion_1168	6
ion_1063	6								ion_1172	3
ion_1064	1								ion_1175	4
ion_1065	3								ion_1176	7
ion_1066	3								ion_1177	2
ion_1067	9								ion_1178	3
ion_1068	2								ion_118	23
ion_1069	1								ion_1181	2
ion_107	16								ion_1182	2
ion_1070	1								ion_1187	1
ion_1071	2								ion_119	5
ion_1072	1								ion_1190	12
ion_1073	8								ion_1194	1
ion_1074	4								ion_1197	35
ion_1075	13								ion_1198	11
ion_1076	5								ion_12	5
ion_1077	2								ion_120	25
ion_1078	1								ion_1201	9
ion_1079	3								ion_1202	3
ion_108	1								ion_1203	26
ion_1080	2								ion_1206	12
ion_1081	1								ion_121	3
ion_1082	5								ion_1212	1
ion_1083	1								ion_1214	1
ion_1084	7								ion_1216	13
ion_1085	4								ion_1217	3
ion_1086	3								ion_1219	9
ion_1087	8								ion_122	25
ion_1088	4								ion_1221	5
ion_1089	1								ion_1222	2
ion_109	30								ion_1224	2
ion_1090	2								ion_1228	1
ion_1091	4								ion_123	1
ion_1092	5								ion_1230	2
ion_1093	4								ion_1231	10
ion_1094	17								ion_1232	1
ion_1095	2								ion_1235	8
ion_1096	2								ion_1238	25
ion_1097	2								ion_1239	1
ion_1098	3								ion_1240	15
ion_1099	2								ion_1244	1
ion_11	3								ion_1245	3
ion_110	22								ion_1247	8
ion_1100	1								ion_1249	1
ion_1101	11								ion_125	22
ion_1102	23								ion_1252	39
ion_1103	2								ion_1253	1
ion_1104	1								ion_1254	6
ion_1105	1								ion_1256	1
ion_1106	1								ion_1258	5
ion_1107	17								ion_1259	1
ion_1108	27								ion_1260	4
ion_1109	4								ion_1261	1
ion_111	2								ion_1266	1
ion_1110	6								ion_1267	2
ion_1111	2								ion_1271	1
ion_1112	2								ion_1274	1
ion_1113	2								ion_1278	1
ion_1114	7								ion_128	6
ion_1115	4								ion_1282	6
ion_1116	14								ion_1286	5
ion_1117	1								ion_1288	9
ion_1118	7								ion_1289	7
ion_1119	31								ion_1290	66
ion_112	16								ion_1293	4
ion_1120	1								ion_1294	8
ion_1121	1								ion_1299	1
ion_1122	1								ion_13	3
ion_1123	1								ion_130	1
ion_1124	4								ion_1301	1
ion_1125	1								ion_1306	11
ion_1126	1								ion_1307	3
ion_1127	4								ion_131	1
ion_1128	9								ion_1316	1
ion_1129	1								ion_1327	1
ion_113	4								ion_133	13
ion_1130	4								ion_1332	8
ion_1131	12								ion_1337	2
ion_1132	3								ion_1338	6
ion_1133	2								ion_134	19
ion_1134	1								ion_1344	1
ion_1135	2								ion_1345	1
ion_1136	12								ion_1348	3
ion_1137	1								ion_135	3
ion_1138	6								ion_1351	3
ion_1139	1								ion_1353	1
ion_114	20								ion_1357	5
ion_1140	3								ion_1358	2
ion_1141	2								ion_136	5
ion_1142	1								ion_1360	4
ion_1143	1								ion_1361	2
ion_1144	11								ion_1368	6
ion_1145	18								ion_137	34
ion_1146	1								ion_1370	4
ion_1147	2								ion_1371	4
ion_1148	1								ion_1373	1
ion_1149	12								ion_1374	7
ion_115	3								ion_1377	1
ion_1150	17								ion_138	1
ion_1151	2								ion_1383	7
ion_1152	1								ion_1387	2
ion_1153	7								ion_1391	1
ion_1154	25								ion_1394	17
ion_1155	3								ion_1395	1
ion_1156	2								ion_140	15
ion_1157	9								ion_1403	1
ion_1158	1								ion_1405	1
ion_1159	4								ion_1407	2
ion_116	29								ion_1410	5
ion_1160	1								ion_1412	8
ion_1161	4								ion_1413	3
ion_1162	1								ion_1419	2
ion_1163	6								ion_1423	2
ion_1164	2								ion_1429	2
ion_1165	2								ion_1432	4
ion_1166	17								ion_1433	1
ion_1167	15								ion_1434	1
ion_1168	6								ion_1436	5
ion_1169	2								ion_1437	1
ion_117	5								ion_144	18
ion_1170	2								ion_1440	5
ion_1171	7								ion_1453	1
ion_1172	3								ion_1464	2
ion_1173	25								ion_1468	2
ion_1174	2								ion_147	15
ion_1175	4								ion_1472	5
ion_1176	7								ion_1477	4
ion_1177	2								ion_1479	18
ion_1178	3								ion_1480	1
ion_1179	1								ion_1481	4
ion_118	23								ion_1483	18
ion_1180	2								ion_1485	6
ion_1181	2								ion_149	16
ion_1182	2								ion_15	8
ion_1183	6								ion_150	23
ion_1184	7								ion_1505	9
ion_1185	9								ion_1507	9
ion_1186	1								ion_151	1
ion_1187	1								ion_1511	9
ion_1188	2								ion_1514	1
ion_1189	1								ion_152	2
ion_119	5								ion_1520	3
ion_1190	12								ion_1524	7
ion_1191	3								ion_1525	3
ion_1192	23								ion_1526	2
ion_1193	5								ion_1528	2
ion_1194	1								ion_1532	4
ion_1195	5								ion_1542	67
ion_1196	1								ion_155	4
ion_1197	35								ion_1550	1
ion_1198	11								ion_1555	2
ion_1199	9								ion_1559	2
ion_12	5								ion_156	21
ion_120	25								ion_1562	1
ion_1200	7								ion_1565	5
ion_1201	9								ion_1567	1
ion_1202	3								ion_157	6
ion_1203	26								ion_1575	11
ion_1204	1								ion_1576	2
ion_1205	16								ion_158	1
ion_1206	12								ion_1585	19
ion_1207	12								ion_1586	4
ion_1208	4								ion_159	41
ion_1209	1								ion_1591	22
ion_121	3								ion_1592	1
ion_1210	10								ion_1595	30
ion_1211	2								ion_1598	16
ion_1212	1								ion_16	15
ion_1213	1								ion_1600	14
ion_1214	1								ion_1601	16
ion_1215	2								ion_1603	2
ion_1216	13								ion_1604	45
ion_1217	3								ion_1605	39
ion_1218	1								ion_1608	32
ion_1219	9								ion_161	4
ion_122	25								ion_1612	9
ion_1220	1								ion_1614	16
ion_1221	5								ion_1615	35
ion_1222	2								ion_1616	9
ion_1223	7								ion_1618	43
ion_1224	2								ion_1619	4
ion_1225	1								ion_162	3
ion_1226	4								ion_1620	54
ion_1227	1								ion_1621	55
ion_1228	1								ion_1622	35
ion_1229	5								ion_1624	5
ion_123	1								ion_1625	11
ion_1230	2								ion_1626	1
ion_1231	10								ion_1628	2
ion_1232	1								ion_1629	2
ion_1233	1								ion_163	20
ion_1234	16								ion_1631	16
ion_1235	8								ion_1632	39
ion_1236	1								ion_1633	54
ion_1237	40								ion_1635	1
ion_1238	25								ion_1637	3
ion_1239	1								ion_164	7
ion_124	2								ion_1643	2
ion_1240	15								ion_1650	1
ion_1241	7								ion_1651	1
ion_1242	5								ion_1657	10
ion_1243	3								ion_1658	6
ion_1244	1								ion_166	8
ion_1245	3								ion_1663	1
ion_1246	1								ion_1664	7
ion_1247	8								ion_1669	12
ion_1248	2								ion_167	41
ion_1249	1								ion_1670	4
ion_125	22								ion_1672	19
ion_1250	1								ion_1674	6
ion_1251	9								ion_1675	4
ion_1252	39								ion_1676	1
ion_1253	1								ion_169	9
ion_1254	6								ion_17	15
ion_1255	1								ion_171	13
ion_1256	1								ion_172	4
ion_1257	3								ion_173	23
ion_1258	5								ion_174	10
ion_1259	1								ion_177	9
ion_126	12								ion_178	10
ion_1260	4								ion_179	4
ion_1261	1								ion_18	17
ion_1262	4								ion_182	1
ion_1263	1								ion_183	33
ion_1264	1								ion_184	22
ion_1265	2								ion_185	13
ion_1266	1								ion_186	18
ion_1267	2								ion_19	14
ion_1268	3								ion_190	8
ion_1269	1								ion_191	8
ion_127	6								ion_192	46
ion_1270	3								ion_193	51
ion_1271	1								ion_194	3
ion_1272	2								ion_198	5
ion_1273	1								ion_199	59
ion_1274	1								ion_2	7
ion_1275	4								ion_20	10
ion_1276	3								ion_200	14
ion_1277	1								ion_201	113
ion_1278	1								ion_203	19
ion_1279	1								ion_206	15
ion_128	6								ion_207	14
ion_1280	2								ion_208	13
ion_1281	2								ion_21	19
ion_1282	6								ion_210	4
ion_1283	3								ion_212	6
ion_1284	25								ion_214	4
ion_1285	1								ion_215	5
ion_1286	5								ion_216	3
ion_1287	8								ion_218	16
ion_1288	9								ion_220	2
ion_1289	7								ion_221	3
ion_129	11								ion_222	33
ion_1290	66								ion_226	2
ion_1291	6								ion_227	10
ion_1292	2								ion_229	17
ion_1293	4								ion_23	5
ion_1294	8								ion_230	31
ion_1295	35								ion_232	7
ion_1296	1								ion_235	10
ion_1297	1								ion_236	8
ion_1298	9								ion_237	15
ion_1299	1								ion_238	3
ion_13	3								ion_239	22
ion_130	1								ion_24	1
ion_1300	8								ion_245	32
ion_1301	1								ion_246	34
ion_1302	1								ion_249	36
ion_1303	1								ion_25	4
ion_1304	2								ion_250	38
ion_1305	1								ion_251	63
ion_1306	11								ion_252	17
ion_1307	3								ion_255	18
ion_1308	1								ion_258	21
ion_1309	2								ion_259	2
ion_131	1								ion_26	1
ion_1310	3								ion_260	3
ion_1311	2								ion_265	1
ion_1312	33								ion_266	3
ion_1313	1								ion_268	8
ion_1314	6								ion_269	2
ion_1315	4								ion_27	2
ion_1316	1								ion_270	1
ion_1317	19								ion_271	11
ion_1318	4								ion_272	7
ion_1319	1								ion_274	2
ion_132	14								ion_275	9
ion_1320	1								ion_276	3
ion_1321	3								ion_278	67
ion_1322	1								ion_279	1
ion_1323	5								ion_28	1
ion_1324	3								ion_280	1
ion_1325	8								ion_281	8
ion_1326	4								ion_282	7
ion_1327	1								ion_283	3
ion_1328	1								ion_284	12
ion_1329	2								ion_286	39
ion_133	13								ion_291	8
ion_1330	2								ion_292	12
ion_1331	1								ion_296	9
ion_1332	8								ion_297	3
ion_1333	4								ion_298	2
ion_1334	1								ion_30	2
ion_1335	81								ion_301	13
ion_1336	3								ion_304	11
ion_1337	2								ion_305	19
ion_1338	6								ion_306	2
ion_1339	4								ion_307	5
ion_134	19								ion_31	1
ion_1340	1								ion_310	13
ion_1341	32								ion_312	31
ion_1342	3								ion_313	33
ion_1343	8								ion_317	12
ion_1344	1								ion_319	30
ion_1345	1								ion_32	3
ion_1346	1								ion_321	1
ion_1347	1								ion_322	38
ion_1348	3								ion_323	11
ion_1349	2								ion_326	17
ion_135	3								ion_327	1
ion_1350	1								ion_328	6
ion_1351	3								ion_329	6
ion_1352	1								ion_33	9
ion_1353	1								ion_330	38
ion_1354	1								ion_331	11
ion_1355	3								ion_332	1
ion_1356	24								ion_334	1
ion_1357	5								ion_335	6
ion_1358	2								ion_337	26
ion_1359	3								ion_338	13
ion_136	5								ion_339	37
ion_1360	4								ion_34	1
ion_1361	2								ion_345	10
ion_1362	34								ion_347	21
ion_1363	7								ion_348	25
ion_1364	3								ion_35	2
ion_1365	1								ion_350	3
ion_1366	7								ion_351	4
ion_1367	2								ion_352	2
ion_1368	6								ion_353	7
ion_1369	28								ion_354	12
ion_137	34								ion_359	4
ion_1370	4								ion_36	1
ion_1371	4								ion_360	2
ion_1372	3								ion_362	10
ion_1373	1								ion_364	5
ion_1374	7								ion_368	7
ion_1375	1								ion_370	20
ion_1376	1								ion_371	25
ion_1377	1								ion_372	29
ion_1378	1								ion_374	17
ion_1379	1								ion_376	32
ion_138	1								ion_377	37
ion_1380	1								ion_378	42
ion_1381	50								ion_38	7
ion_1382	2								ion_381	20
ion_1383	7								ion_382	17
ion_1384	1								ion_385	13
ion_1385	14								ion_387	36
ion_1386	1								ion_388	1
ion_1387	2								ion_389	4
ion_1388	1								ion_39	15
ion_1389	1								ion_390	32
ion_139	18								ion_391	6
ion_1390	1								ion_393	8
ion_1391	1								ion_396	2
ion_1392	2								ion_397	21
ion_1393	3								ion_398	15
ion_1394	17								ion_399	35
ion_1395	1								ion_4	1
ion_1396	2								ion_403	2
ion_1397	5								ion_404	2
ion_1398	1								ion_405	9
ion_1399	1								ion_406	7
ion_14	2								ion_407	2
ion_140	15								ion_408	4
ion_1400	1								ion_409	13
ion_1401	29								ion_41	30
ion_1402	10								ion_410	1
ion_1403	1								ion_412	1
ion_1404	6								ion_413	3
ion_1405	1								ion_414	9
ion_1406	3								ion_415	3
ion_1407	2								ion_416	10
ion_1408	2								ion_417	3
ion_1409	1								ion_418	2
ion_141	16								ion_419	2
ion_1410	5								ion_420	5
ion_1411	1								ion_421	2
ion_1412	8								ion_422	10
ion_1413	3								ion_424	19
ion_1414	7								ion_425	5
ion_1415	2								ion_426	3
ion_1416	1								ion_427	7
ion_1417	53								ion_428	2
ion_1418	7								ion_429	14
ion_1419	2								ion_430	2
ion_142	11								ion_431	22
ion_1420	2								ion_432	29
ion_1421	9								ion_434	15
ion_1422	1								ion_436	2
ion_1423	2								ion_437	2
ion_1424	2								ion_438	4
ion_1425	6								ion_439	24
ion_1426	18								ion_441	2
ion_1427	8								ion_442	28
ion_1428	1								ion_444	15
ion_1429	2								ion_445	6
ion_143	1								ion_446	20
ion_1430	1								ion_447	12
ion_1431	6								ion_448	11
ion_1432	4								ion_449	12
ion_1433	1								ion_45	24
ion_1434	1								ion_452	9
ion_1435	2								ion_453	22
ion_1436	5								ion_454	4
ion_1437	1								ion_456	8
ion_1438	11								ion_457	13
ion_1439	1								ion_458	2
ion_144	18								ion_459	1
ion_1440	5								ion_461	4
ion_1441	2								ion_462	13
ion_1442	7								ion_464	3
ion_1443	9								ion_465	3
ion_1444	3								ion_466	15
ion_1445	1								ion_467	2
ion_1446	2								ion_468	1
ion_1447	1								ion_469	1
ion_1448	1								ion_47	28
ion_1449	8								ion_470	16
ion_145	1								ion_471	2
ion_1450	1								ion_473	2
ion_1451	3								ion_474	9
ion_1452	1								ion_475	1
ion_1453	1								ion_476	4
ion_1454	4								ion_477	4
ion_1455	2								ion_479	1
ion_1456	2								ion_48	24
ion_1457	6								ion_481	9
ion_1458	1								ion_482	5
ion_1459	1								ion_483	24
ion_146	5								ion_484	66
ion_1460	3								ion_486	1
ion_1461	1								ion_487	13
ion_1462	1								ion_489	27
ion_1463	2								ion_490	15
ion_1464	2								ion_492	6
ion_1465	2								ion_493	10
ion_1466	1								ion_494	16
ion_1467	13								ion_495	14
ion_1468	2								ion_498	13
ion_1469	7								ion_5	8
ion_147	15								ion_501	3
ion_1470	8								ion_502	2
ion_1471	2								ion_504	1
ion_1472	5								ion_505	8
ion_1473	1								ion_506	7
ion_1474	11								ion_509	5
ion_1475	2								ion_51	3
ion_1476	1								ion_510	19
ion_1477	4								ion_511	1
ion_1478	1								ion_513	17
ion_1479	18								ion_517	17
ion_148	1								ion_520	6
ion_1480	1								ion_521	2
ion_1481	4								ion_524	1
ion_1482	2								ion_525	3
ion_1483	18								ion_526	18
ion_1484	1								ion_528	1
ion_1485	6								ion_529	7
ion_1486	1								ion_533	2
ion_1487	1								ion_534	4
ion_1488	25								ion_535	8
ion_1489	1								ion_536	68
ion_149	16								ion_539	2
ion_1490	1								ion_540	8
ion_1491	1								ion_541	7
ion_1492	1								ion_542	5
ion_1493	6								ion_545	3
ion_1494	1								ion_546	7
ion_1495	2								ion_55	9
ion_1496	1								ion_550	3
ion_1497	18								ion_551	2
ion_1498	100								ion_554	1
ion_1499	4								ion_557	1
ion_15	8								ion_558	14
ion_150	23								ion_56	2
ion_1500	4								ion_560	12
ion_1501	1								ion_562	5
ion_1502	9								ion_564	3
ion_1503	5								ion_565	2
ion_1504	1								ion_566	3
ion_1505	9								ion_567	17
ion_1506	15								ion_57	1
ion_1507	9								ion_571	1
ion_1508	7								ion_572	1
ion_1509	2								ion_573	9
ion_151	1								ion_576	4
ion_1510	1								ion_577	18
ion_1511	9								ion_578	26
ion_1512	1								ion_579	2
ion_1513	1								ion_58	10
ion_1514	1								ion_582	1
ion_1515	2								ion_583	3
ion_1516	1								ion_584	1
ion_1517	3								ion_585	5
ion_1518	1								ion_589	11
ion_1519	1								ion_59	6
ion_152	2								ion_594	8
ion_1520	3								ion_595	1
ion_1521	6								ion_596	6
ion_1522	4								ion_598	7
ion_1523	1								ion_6	8
ion_1524	7								ion_60	8
ion_1525	3								ion_600	3
ion_1526	2								ion_601	24
ion_1527	10								ion_602	10
ion_1528	2								ion_604	1
ion_1529	116								ion_605	37
ion_153	1								ion_606	9
ion_1530	1								ion_607	1
ion_1531	1								ion_608	11
ion_1532	4								ion_610	17
ion_1533	2								ion_615	2
ion_1534	1								ion_616	28
ion_1535	1								ion_617	1
ion_1536	1								ion_618	28
ion_1537	14								ion_619	2
ion_1538	2								ion_620	4
ion_1539	2								ion_621	1
ion_154	5								ion_622	14
ion_1540	2								ion_623	2
ion_1541	2								ion_626	2
ion_1542	67								ion_627	4
ion_1543	1								ion_629	7
ion_1544	1								ion_63	1
ion_1545	3								ion_630	3
ion_1546	1								ion_632	60
ion_1547	9								ion_633	16
ion_1548	7								ion_634	36
ion_1549	1								ion_635	1
ion_155	4								ion_636	12
ion_1550	1								ion_64	2
ion_1551	1								ion_641	12
ion_1552	2								ion_642	2
ion_1553	2								ion_643	3
ion_1554	1								ion_646	54
ion_1555	2								ion_648	1
ion_1556	1								ion_65	18
ion_1557	1								ion_650	9
ion_1558	1								ion_655	2
ion_1559	2								ion_656	7
ion_156	21								ion_657	11
ion_1560	3								ion_659	6
ion_1561	7								ion_66	14
ion_1562	1								ion_660	1
ion_1563	1								ion_661	6
ion_1564	2								ion_663	12
ion_1565	5								ion_666	1
ion_1566	3								ion_667	49
ion_1567	1								ion_668	3
ion_1568	1								ion_669	35
ion_1569	1								ion_670	5
ion_157	6								ion_671	1
ion_1570	4								ion_672	18
ion_1571	1								ion_673	4
ion_1572	3								ion_674	11
ion_1573	8								ion_675	51
ion_1574	1								ion_676	1
ion_1575	11								ion_677	13
ion_1576	2								ion_678	1
ion_1577	1								ion_680	6
ion_1578	3								ion_681	1
ion_1579	1								ion_682	24
ion_158	1								ion_684	1
ion_1580	1								ion_685	3
ion_1581	1								ion_686	15
ion_1582	13								ion_687	18
ion_1583	1								ion_688	12
ion_1584	3								ion_689	1
ion_1585	19								ion_69	2
ion_1586	4								ion_692	1
ion_1587	1								ion_693	13
ion_1588	1								ion_694	19
ion_1589	2								ion_697	2
ion_159	41								ion_698	2
ion_1590	2								ion_700	9
ion_1591	22								ion_701	4
ion_1592	1								ion_702	2
ion_1593	8								ion_703	12
ion_1594	1								ion_704	4
ion_1595	30								ion_705	1
ion_1596	2								ion_707	2
ion_1597	6								ion_708	7
ion_1598	16								ion_71	5
ion_1599	1								ion_710	4
ion_16	15								ion_715	7
ion_160	9								ion_717	41
ion_1600	14								ion_719	6
ion_1601	16								ion_72	7
ion_1602	1								ion_720	60
ion_1603	2								ion_721	8
ion_1604	45								ion_722	17
ion_1605	39								ion_724	13
ion_1606	1								ion_726	5
ion_1607	1								ion_729	1
ion_1608	32								ion_73	25
ion_1609	1								ion_730	1
ion_161	4								ion_731	50
ion_1610	22								ion_733	43
ion_1611	6								ion_735	18
ion_1612	9								ion_736	7
ion_1613	24								ion_738	46
ion_1614	16								ion_739	2
ion_1615	35								ion_740	3
ion_1616	9								ion_741	1
ion_1617	32								ion_742	3
ion_1618	43								ion_746	1
ion_1619	4								ion_747	3
ion_162	3								ion_75	7
ion_1620	54								ion_750	7
ion_1621	55								ion_751	11
ion_1622	35								ion_753	2
ion_1623	9								ion_754	1
ion_1624	5								ion_756	2
ion_1625	11								ion_758	3
ion_1626	1								ion_759	1
ion_1627	1								ion_76	4
ion_1628	2								ion_764	3
ion_1629	2								ion_766	8
ion_163	20								ion_767	8
ion_1630	30								ion_768	4
ion_1631	16								ion_769	4
ion_1632	39								ion_77	23
ion_1633	54								ion_770	19
ion_1634	2								ion_771	8
ion_1635	1								ion_776	2
ion_1636	4								ion_778	6
ion_1637	3								ion_779	11
ion_1638	2								ion_780	4
ion_1639	29								ion_781	1
ion_164	7								ion_783	13
ion_1640	2								ion_784	14
ion_1641	3								ion_787	8
ion_1642	1								ion_789	3
ion_1643	2								ion_79	30
ion_1644	5								ion_790	11
ion_1645	27								ion_793	2
ion_1646	2								ion_794	16
ion_1647	2								ion_8	2
ion_1648	1								ion_800	51
ion_1649	12								ion_804	2
ion_165	2								ion_806	7
ion_1650	1								ion_807	41
ion_1651	1								ion_809	26
ion_1652	27								ion_81	4
ion_1653	2								ion_812	15
ion_1654	3								ion_814	17
ion_1655	36								ion_819	5
ion_1656	22								ion_82	19
ion_1657	10								ion_820	11
ion_1658	6								ion_821	5
ion_1659	2								ion_822	5
ion_166	8								ion_823	10
ion_1660	6								ion_824	1
ion_1661	1								ion_825	6
ion_1662	8								ion_83	12
ion_1663	1								ion_831	12
ion_1664	7								ion_832	6
ion_1665	2								ion_833	11
ion_1666	8								ion_834	2
ion_1667	14								ion_835	14
ion_1668	4								ion_837	3
ion_1669	12								ion_838	6
ion_167	41								ion_84	5
ion_1670	4								ion_842	23
ion_1671	4								ion_843	12
ion_1672	19								ion_846	6
ion_1673	2								ion_847	3
ion_1674	6								ion_848	10
ion_1675	4								ion_849	1
ion_1676	1								ion_85	22
ion_1677	21								ion_850	2
ion_168	2								ion_852	2
ion_169	9								ion_853	2
ion_17	15								ion_854	5
ion_170	25								ion_855	11
ion_171	13								ion_858	24
ion_172	4								ion_859	7
ion_173	23								ion_86	3
ion_174	10								ion_860	10
ion_175	4								ion_861	63
ion_176	9								ion_866	5
ion_177	9								ion_867	13
ion_178	10								ion_87	12
ion_179	4								ion_870	1
ion_18	17								ion_871	2
ion_180	20								ion_872	2
ion_181	7								ion_877	9
ion_182	1								ion_88	2
ion_183	33								ion_880	1
ion_184	22								ion_881	6
ion_185	13								ion_882	1
ion_186	18								ion_883	2
ion_187	11								ion_885	3
ion_188	5								ion_888	6
ion_189	1								ion_889	8
ion_19	14								ion_891	14
ion_190	8								ion_892	18
ion_191	8								ion_894	2
ion_192	46								ion_896	1
ion_193	51								ion_897	8
ion_194	3								ion_9	12
ion_195	1								ion_901	19
ion_196	24								ion_903	5
ion_197	7								ion_904	14
ion_198	5								ion_905	7
ion_199	59								ion_907	3
ion_2	7								ion_91	3
ion_20	10								ion_911	3
ion_200	14								ion_912	17
ion_201	113								ion_913	15
ion_202	1								ion_914	6
ion_203	19								ion_915	17
ion_204	5								ion_918	1
ion_205	1								ion_919	16
ion_206	15								ion_920	27
ion_207	14								ion_922	10
ion_208	13								ion_925	13
ion_209	98								ion_927	13
ion_21	19								ion_928	34
ion_210	4								ion_93	19
ion_211	3								ion_935	1
ion_212	6								ion_939	4
ion_213	4								ion_940	6
ion_214	4								ion_941	1
ion_215	5								ion_943	9
ion_216	3								ion_945	7
ion_217	1								ion_948	4
ion_218	16								ion_949	4
ion_219	11								ion_95	9
ion_22	4								ion_950	2
ion_220	2								ion_951	7
ion_221	3								ion_953	58
ion_222	33								ion_954	1
ion_223	29								ion_955	2
ion_224	6								ion_956	5
ion_225	9								ion_957	1
ion_226	2								ion_96	1
ion_227	10								ion_964	5
ion_228	3								ion_965	10
ion_229	17								ion_970	4
ion_23	5								ion_971	17
ion_230	31								ion_973	2
ion_231	5								ion_98	6
ion_232	7								ion_980	2
ion_233	21								ion_984	4
ion_234	3								ion_986	29
ion_235	10								ion_988	2
ion_236	8								ion_99	3
ion_237	15								ion_992	1
ion_238	3								ion_993	1
ion_239	22								ion_994	41
ion_24	1								ion_995	7
ion_240	2								ion_998	1
ion_241	4								ion_999	34
ion_242	20
ion_243	4
ion_244	1
ion_245	32
ion_246	34
ion_247	6
ion_248	1
ion_249	36
ion_25	4
ion_250	38
ion_251	63
ion_252	17
ion_253	11
ion_254	1
ion_255	18
ion_256	1
ion_257	2
ion_258	21
ion_259	2
ion_26	1
ion_260	3
ion_261	6
ion_262	1
ion_263	12
ion_264	18
ion_265	1
ion_266	3
ion_267	1
ion_268	8
ion_269	2
ion_27	2
ion_270	1
ion_271	11
ion_272	7
ion_273	7
ion_274	2
ion_275	9
ion_276	3
ion_277	2
ion_278	67
ion_279	1
ion_28	1
ion_280	1
ion_281	8
ion_282	7
ion_283	3
ion_284	12
ion_285	1
ion_286	39
ion_287	5
ion_288	4
ion_289	8
ion_29	3
ion_290	5
ion_291	8
ion_292	12
ion_293	5
ion_294	5
ion_295	6
ion_296	9
ion_297	3
ion_298	2
ion_299	8
ion_3	3
ion_30	2
ion_300	20
ion_301	13
ion_302	4
ion_303	2
ion_304	11
ion_305	19
ion_306	2
ion_307	5
ion_308	5
ion_309	3
ion_31	1
ion_310	13
ion_311	2
ion_312	31
ion_313	33
ion_314	5
ion_315	7
ion_316	11
ion_317	12
ion_318	2
ion_319	30
ion_32	3
ion_320	3
ion_321	1
ion_322	38
ion_323	11
ion_324	6
ion_325	4
ion_326	17
ion_327	1
ion_328	6
ion_329	6
ion_33	9
ion_330	38
ion_331	11
ion_332	1
ion_333	8
ion_334	1
ion_335	6
ion_336	2
ion_337	26
ion_338	13
ion_339	37
ion_34	1
ion_340	7
ion_341	1
ion_342	1
ion_343	10
ion_344	1
ion_345	10
ion_346	3
ion_347	21
ion_348	25
ion_349	2
ion_35	2
ion_350	3
ion_351	4
ion_352	2
ion_353	7
ion_354	12
ion_355	1
ion_356	7
ion_357	2
ion_358	8
ion_359	4
ion_36	1
ion_360	2
ion_361	9
ion_362	10
ion_363	2
ion_364	5
ion_365	8
ion_366	17
ion_367	5
ion_368	7
ion_369	3
ion_37	2
ion_370	20
ion_371	25
ion_372	29
ion_373	1
ion_374	17
ion_375	6
ion_376	32
ion_377	37
ion_378	42
ion_379	4
ion_38	7
ion_380	1
ion_381	20
ion_382	17
ion_383	2
ion_384	3
ion_385	13
ion_386	20
ion_387	36
ion_388	1
ion_389	4
ion_39	15
ion_390	32
ion_391	6
ion_392	2
ion_393	8
ion_394	28
ion_395	1
ion_396	2
ion_397	21
ion_398	15
ion_399	35
ion_4	1
ion_40	3
ion_400	10
ion_401	1
ion_402	1
ion_403	2
ion_404	2
ion_405	9
ion_406	7
ion_407	2
ion_408	4
ion_409	13
ion_41	30
ion_410	1
ion_411	5
ion_412	1
ion_413	3
ion_414	9
ion_415	3
ion_416	10
ion_417	3
ion_418	2
ion_419	2
ion_42	12
ion_420	5
ion_421	2
ion_422	10
ion_423	2
ion_424	19
ion_425	5
ion_426	3
ion_427	7
ion_428	2
ion_429	14
ion_43	16
ion_430	2
ion_431	22
ion_432	29
ion_433	4
ion_434	15
ion_435	5
ion_436	2
ion_437	2
ion_438	4
ion_439	24
ion_44	4
ion_440	5
ion_441	2
ion_442	28
ion_443	5
ion_444	15
ion_445	6
ion_446	20
ion_447	12
ion_448	11
ion_449	12
ion_45	24
ion_450	1
ion_451	1
ion_452	9
ion_453	22
ion_454	4
ion_455	10
ion_456	8
ion_457	13
ion_458	2
ion_459	1
ion_46	1
ion_460	1
ion_461	4
ion_462	13
ion_463	11
ion_464	3
ion_465	3
ion_466	15
ion_467	2
ion_468	1
ion_469	1
ion_47	28
ion_470	16
ion_471	2
ion_472	1
ion_473	2
ion_474	9
ion_475	1
ion_476	4
ion_477	4
ion_478	45
ion_479	1
ion_48	24
ion_480	2
ion_481	9
ion_482	5
ion_483	24
ion_484	66
ion_485	1
ion_486	1
ion_487	13
ion_488	14
ion_489	27
ion_49	5
ion_490	15
ion_491	3
ion_492	6
ion_493	10
ion_494	16
ion_495	14
ion_496	4
ion_497	11
ion_498	13
ion_499	5
ion_5	8
ion_50	5
ion_500	1
ion_501	3
ion_502	2
ion_503	2
ion_504	1
ion_505	8
ion_506	7
ion_507	4
ion_508	2
ion_509	5
ion_51	3
ion_510	19
ion_511	1
ion_512	1
ion_513	17
ion_514	2
ion_515	2
ion_516	1
ion_517	17
ion_518	2
ion_519	13
ion_52	5
ion_520	6
ion_521	2
ion_522	2
ion_523	5
ion_524	1
ion_525	3
ion_526	18
ion_527	3
ion_528	1
ion_529	7
ion_53	2
ion_530	6
ion_531	1
ion_532	2
ion_533	2
ion_534	4
ion_535	8
ion_536	68
ion_537	1
ion_538	1
ion_539	2
ion_54	3
ion_540	8
ion_541	7
ion_542	5
ion_543	4
ion_544	4
ion_545	3
ion_546	7
ion_547	6
ion_548	6
ion_549	1
ion_55	9
ion_550	3
ion_551	2
ion_552	36
ion_553	5
ion_554	1
ion_555	1
ion_556	7
ion_557	1
ion_558	14
ion_559	1
ion_56	2
ion_560	12
ion_561	3
ion_562	5
ion_563	5
ion_564	3
ion_565	2
ion_566	3
ion_567	17
ion_568	5
ion_569	2
ion_57	1
ion_570	4
ion_571	1
ion_572	1
ion_573	9
ion_574	1
ion_575	6
ion_576	4
ion_577	18
ion_578	26
ion_579	2
ion_58	10
ion_580	5
ion_581	1
ion_582	1
ion_583	3
ion_584	1
ion_585	5
ion_586	2
ion_587	1
ion_588	4
ion_589	11
ion_59	6
ion_590	1
ion_591	2
ion_592	4
ion_593	4
ion_594	8
ion_595	1
ion_596	6
ion_597	7
ion_598	7
ion_599	1
ion_6	8
ion_60	8
ion_600	3
ion_601	24
ion_602	10
ion_603	3
ion_604	1
ion_605	37
ion_606	9
ion_607	1
ion_608	11
ion_609	1
ion_61	1
ion_610	17
ion_611	1
ion_612	2
ion_613	2
ion_614	4
ion_615	2
ion_616	28
ion_617	1
ion_618	28
ion_619	2
ion_62	3
ion_620	4
ion_621	1
ion_622	14
ion_623	2
ion_624	15
ion_625	5
ion_626	2
ion_627	4
ion_628	10
ion_629	7
ion_63	1
ion_630	3
ion_631	7
ion_632	60
ion_633	16
ion_634	36
ion_635	1
ion_636	12
ion_637	1
ion_638	1
ion_639	1
ion_64	2
ion_640	1
ion_641	12
ion_642	2
ion_643	3
ion_644	2
ion_645	2
ion_646	54
ion_647	7
ion_648	1
ion_649	1
ion_65	18
ion_650	9
ion_651	2
ion_652	7
ion_653	3
ion_654	1
ion_655	2
ion_656	7
ion_657	11
ion_658	3
ion_659	6
ion_66	14
ion_660	1
ion_661	6
ion_662	1
ion_663	12
ion_664	1
ion_665	4
ion_666	1
ion_667	49
ion_668	3
ion_669	35
ion_67	6
ion_670	5
ion_671	1
ion_672	18
ion_673	4
ion_674	11
ion_675	51
ion_676	1
ion_677	13
ion_678	1
ion_679	1
ion_68	7
ion_680	6
ion_681	1
ion_682	24
ion_683	3
ion_684	1
ion_685	3
ion_686	15
ion_687	18
ion_688	12
ion_689	1
ion_69	2
ion_690	4
ion_691	1
ion_692	1
ion_693	13
ion_694	19
ion_695	1
ion_696	1
ion_697	2
ion_698	2
ion_699	5
ion_7	2
ion_70	1
ion_700	9
ion_701	4
ion_702	2
ion_703	12
ion_704	4
ion_705	1
ion_706	4
ion_707	2
ion_708	7
ion_709	1
ion_71	5
ion_710	4
ion_711	1
ion_712	23
ion_713	1
ion_714	1
ion_715	7
ion_716	1
ion_717	41
ion_718	3
ion_719	6
ion_72	7
ion_720	60
ion_721	8
ion_722	17
ion_723	5
ion_724	13
ion_725	10
ion_726	5
ion_727	21
ion_728	15
ion_729	1
ion_73	25
ion_730	1
ion_731	50
ion_732	1
ion_733	43
ion_734	5
ion_735	18
ion_736	7
ion_737	1
ion_738	46
ion_739	2
ion_74	1
ion_740	3
ion_741	1
ion_742	3
ion_743	14
ion_744	1
ion_745	2
ion_746	1
ion_747	3
ion_748	1
ion_749	1
ion_75	7
ion_750	7
ion_751	11
ion_752	1
ion_753	2
ion_754	1
ion_755	1
ion_756	2
ion_757	5
ion_758	3
ion_759	1
ion_76	4
ion_760	36
ion_761	2
ion_762	5
ion_763	2
ion_764	3
ion_765	12
ion_766	8
ion_767	8
ion_768	4
ion_769	4
ion_77	23
ion_770	19
ion_771	8
ion_772	2
ion_773	1
ion_774	4
ion_775	1
ion_776	2
ion_777	25
ion_778	6
ion_779	11
ion_78	2
ion_780	4
ion_781	1
ion_782	1
ion_783	13
ion_784	14
ion_785	2
ion_786	1
ion_787	8
ion_788	52
ion_789	3
ion_79	30
ion_790	11
ion_791	20
ion_792	27
ion_793	2
ion_794	16
ion_795	1
ion_796	1
ion_797	1
ion_798	25
ion_799	6
ion_8	2
ion_80	8
ion_800	51
ion_801	32
ion_802	1
ion_803	2
ion_804	2
ion_805	42
ion_806	7
ion_807	41
ion_808	2
ion_809	26
ion_81	4
ion_810	1
ion_811	3
ion_812	15
ion_813	1
ion_814	17
ion_815	3
ion_816	4
ion_817	1
ion_818	1
ion_819	5
ion_82	19
ion_820	11
ion_821	5
ion_822	5
ion_823	10
ion_824	1
ion_825	6
ion_826	1
ion_827	1
ion_828	1
ion_829	2
ion_83	12
ion_830	2
ion_831	12
ion_832	6
ion_833	11
ion_834	2
ion_835	14
ion_836	1
ion_837	3
ion_838	6
ion_839	18
ion_84	5
ion_840	18
ion_841	1
ion_842	23
ion_843	12
ion_844	3
ion_845	11
ion_846	6
ion_847	3
ion_848	10
ion_849	1
ion_85	22
ion_850	2
ion_851	45
ion_852	2
ion_853	2
ion_854	5
ion_855	11
ion_856	19
ion_857	32
ion_858	24
ion_859	7
ion_86	3
ion_860	10
ion_861	63
ion_862	1
ion_863	18
ion_864	12
ion_865	4
ion_866	5
ion_867	13
ion_868	2
ion_869	3
ion_87	12
ion_870	1
ion_871	2
ion_872	2
ion_873	1
ion_874	6
ion_875	1
ion_876	1
ion_877	9
ion_878	6
ion_879	21
ion_88	2
ion_880	1
ion_881	6
ion_882	1
ion_883	2
ion_884	3
ion_885	3
ion_886	2
ion_887	3
ion_888	6
ion_889	8
ion_89	6
ion_890	28
ion_891	14
ion_892	18
ion_893	2
ion_894	2
ion_895	5
ion_896	1
ion_897	8
ion_898	3
ion_899	1
ion_9	12
ion_90	3
ion_900	30
ion_901	19
ion_902	10
ion_903	5
ion_904	14
ion_905	7
ion_906	4
ion_907	3
ion_908	1
ion_909	33
ion_91	3
ion_910	27
ion_911	3
ion_912	17
ion_913	15
ion_914	6
ion_915	17
ion_916	10
ion_917	20
ion_918	1
ion_919	16
ion_92	5
ion_920	27
ion_921	3
ion_922	10
ion_923	1
ion_924	27
ion_925	13
ion_926	1
ion_927	13
ion_928	34
ion_929	4
ion_93	19
ion_930	1
ion_931	1
ion_932	24
ion_933	18
ion_934	1
ion_935	1
ion_936	16
ion_937	10
ion_938	15
ion_939	4
ion_94	6
ion_940	6
ion_941	1
ion_942	1
ion_943	9
ion_944	5
ion_945	7
ion_946	25
ion_947	7
ion_948	4
ion_949	4
ion_95	9
ion_950	2
ion_951	7
ion_952	1
ion_953	58
ion_954	1
ion_955	2
ion_956	5
ion_957	1
ion_958	4
ion_959	5
ion_96	1
ion_960	11
ion_961	23
ion_962	8
ion_963	12
ion_964	5
ion_965	10
ion_966	1
ion_967	7
ion_968	34
ion_969	10
ion_97	4
ion_970	4
ion_971	17
ion_972	1
ion_973	2
ion_974	13
ion_975	7
ion_976	22
ion_977	1
ion_978	2
ion_979	11
ion_98	6
ion_980	2
ion_981	7
ion_982	1
ion_983	14
ion_984	4
ion_985	4
ion_986	29
ion_987	12
ion_988	2
ion_989	3
ion_99	3
ion_990	11
ion_991	6
ion_992	1
ion_993	1
ion_994	41
ion_995	7
ion_996	2
ion_997	19
ion_998	1
ion_999	34

## Sheet: Supplementary Table 2
Metabolite ID number	Formula	Metabolite Annotation
2	C3H6O	acetone
2	C3H6O	propanal
2	C3H6O	allyl alcohol
2	C3H6O	(2r)-1,2-epoxypropane
2	C3H6O	(s)-1,2-epoxypropane
2	C3H6O	1,2-epoxypropane
2	C3H6O	methyloxirane
4	HNO3	peroxynitrite
5	C4H6O	3-butyn-1-ol
5	C4H6O	vinyl ether
5	C4H6O	crotonaldehyde
5	C4H6O	but-3-en-2-one
5	C4H6O	buten-2-one
5	C4H6O	(e)-2-butenal
5	C4H6O	3-buten-2-one
5	C4H6O	methacrolein
6	C3H4O2	acrylic acid
6	C3H4O2	methylglyoxal
6	C3H4O2	glycidaldehyde
6	C3H4O2	propiolactone
6	C3H4O2	malonaldehyde
6	C3H4O2	polyacrylic acid
6	C3H4O2	pyruvaldehyde
6	C3H4O2	malondialdehyde
8	C3H6S	2-propene-1-thiol
8	C3H6S	1-propene-1-thiol
9	C3H6O2	propanoate
9	C3H6O2	(s)-lactaldehyde
9	C3H6O2	(r)-lactaldehyde
9	C3H6O2	3-hydroxypropanal
9	C3H6O2	hydroxyacetone
9	C3H6O2	lactaldehyde
9	C3H6O2	glycidol
9	C3H6O2	methyl acetate
9	C3H6O2	propionic acid
9	C3H6O2	ethyl formate
9	C3H6O2	d-lactaldehyde
11	C2H4OS	thioacetate
11	C2H4OS	ethanethioic s-acid
11	C2H4OS	ethanethioic acid
12	C2H4O3	glycolate
12	C2H4O3	omega-hydroxy fatty acid
12	C2H4O3	glycolic acid
12	C2H4O3	peracetic acid
13	C5H6O	2-methylfuran
13	C5H6O	2,4-pentadienal
15	C4H4O2	4-hydroxy-2-butynal
15	C4H4O2	3-butynoate
15	C4H4O2	2(5h)-furanone
15	C4H4O2	2(3h)-furanone
15	C4H4O2	but-2-en-4-olide
15	C4H4O2	but-3-en-4-olide
15	C4H4O2	4-hydroxy-2-butenoic acid gamma-lactone
15	C4H4O2	furanone a
16	C5H8O	cyclopentanone
16	C5H8O	3-methyl-2-butenal
16	C5H8O	prenal
16	C5H8O	3-methylbut-2-enal
16	C5H8O	4-methyl-2,3-dihydrofuran
16	C5H8O	3-methyl-2,3-dihydrofuran
16	C5H8O	4-penten-2-one
16	C5H8O	tiglic aldehyde
16	C5H8O	methyl propenyl ketone
16	C5H8O	3-methyl-3-buten-2-one
16	C5H8O	2-pentenal
16	C5H8O	1-penten-3-one
16	C5H8O	4-pentenal
16	C5H8O	xi-2,3-dihydro-3-methylfuran
16	C5H8O	2,3-dihydro-4-methylfuran
17	C4H6O2	diacetyl
17	C4H6O2	gamma-butyrolactone
17	C4H6O2	2-butenoate
17	C4H6O2	2-butyne-1,4-diol
17	C4H6O2	cyclopropanecarboxylate
17	C4H6O2	succinic aldehyde
17	C4H6O2	beta-butyrolactone
17	C4H6O2	vinyl acetate
17	C4H6O2	methyl acrylate
17	C4H6O2	butane-2,3-dione
17	C4H6O2	isocrotonic acid
17	C4H6O2	crotonic acid
17	C4H6O2	oxolan-3-one
17	C4H6O2	but-2-enoic acid
17	C4H6O2	ethenyl acetate
18	C5H10O	prenol
18	C5H10O	pentan-2-one
18	C5H10O	cyclopentanol
18	C5H10O	2-methylbutanal
18	C5H10O	3-methylbutanal
18	C5H10O	isopentenyl alcohol
18	C5H10O	pentanal
18	C5H10O	(s)-2-methylbutanal
18	C5H10O	(e)-2-penten-1-ol
18	C5H10O	iso-valeraldehyde
18	C5H10O	3-methyl-3-buten-1-ol
18	C5H10O	(±)-2-methylbutanal
18	C5H10O	1-penten-3-ol
18	C5H10O	isoprenyl alcohol
18	C5H10O	2-pentanone
18	C5H10O	2-methyl-2-buten-1-ol
18	C5H10O	xi-3-methyl-3-buten-2-ol
19	C4H8O2	butanoic acid
19	C4H8O2	acetoin
19	C4H8O2	(r)-acetoin
19	C4H8O2	ethyl acetate
19	C4H8O2	(s)-acetoin
19	C4H8O2	2-methylpropanoate
19	C4H8O2	1,4-dioxane
19	C4H8O2	isobutyric acid
19	C4H8O2	butyric acid
19	C4H8O2	methyl propionate
19	C4H8O2	1-hydroxy-2-butanone
19	C4H8O2	propyl formate
19	C4H8O2	isopropyl formate
20	C3H7NO2	l-alanine
20	C3H7NO2	beta-alanine
20	C3H7NO2	d-alanine
20	C3H7NO2	sarcosine
20	C3H7NO2	alanine
20	C3H7NO2	urethane
20	C3H7NO2	2-nitropropane
20	C3H7NO2	hmmf
20	C3H7NO2	ethyl carbamate
20	C3H7NO2	(alpha-d-mannosyl)7-beta-d-mannosyl-diacetylchitobiosyl-l-asparagine, isoform a (protein)
21	C3H6O3	glycerone
21	C3H6O3	(s)-lactate
21	C3H6O3	(r)-lactate
21	C3H6O3	d-glyceraldehyde
21	C3H6O3	3-hydroxypropanoate
21	C3H6O3	lactate
21	C3H6O3	glyceraldehyde
21	C3H6O3	l-glyceraldehyde
21	C3H6O3	methoxyacetic acid
21	C3H6O3	dihydroxyacetone
21	C3H6O3	3-hydroxypropionic acid
21	C3H6O3	dimethyl carbonate
21	C3H6O3	(r)-lactic acid
21	C3H6O3	monoethyl carbonate
21	C3H6O3	l-lactic acid
21	C3H6O3	hydroxypropionic acid
21	C3H6O3	d-lactic acid
21	C3H6O3	2-hydroxypropanoic acid
23	C4H10S	diethyl sulfide
23	C4H10S	2-methyl-1-propanethiol
23	C4H10S	1-butanethiol
23	C4H10S	2-(methylthio)propane
23	C4H10S	1-(methylthio)-propane
24	C2H4O2S	thioglycolate
25	C3H8OS	2-methylthioethanol
25	C3H8OS	propanesulfenic acid
25	C3H8OS	cibulins
25	C3H8OS	2-(methylthio)ethanol
26	C7H8	toluene
27	C6H6O	phenol
27	C6H6O	arene oxide
28	C5H6N2	methylpyrazine
30	CH4O3S	methanesulfonic acid
31	CH5O3P	methylphosphonate
32	C5H4O2	protoanemonin
32	C5H4O2	furfural
32	C5H4O2	2-furancarboxaldehyde
33	C6H8O	cyclohex-2-enone
33	C6H8O	2,4-hexadienal
33	C6H8O	2-methyl-2-cyclopenten-1-one
33	C6H8O	3-methyl-2-cyclopenten-1-one
33	C6H8O	2,4-dimethylfuran
33	C6H8O	2,5-dimethylfuran
33	C6H8O	(e,e)-2,4-hexadienal
33	C6H8O	2-ethylfuran
33	C6H8O	3-ethylfuran
34	C4H3NO2	maleimide
35	H2O4S	sulfate
35	H2O4S	sulfuric acid
36	C4H2O3	moniliformin
38	C5H6O2	furfuryl alcohol
38	C5H6O2	tulipalin a
38	C5H6O2	beta-angelica lactone
38	C5H6O2	2-furanmethanol
38	C5H6O2	5-methyl-2(3h)-furanone
38	C5H6O2	5-hydroxy-4-pentenoic acid d-lactone
39	C6H10O	cyclohexanone
39	C6H10O	(e)-2-hexenal
39	C6H10O	3-hexenal
39	C6H10O	2-hexenal
39	C6H10O	cis-3-hexenal
39	C6H10O	2-methyl-4-pentenal
39	C6H10O	4-methyl-2-pentenal
39	C6H10O	(z)-3-hexenal
39	C6H10O	4-methyl-3-penten-2-one, 9ci
39	C6H10O	4-methyl-4-penten-2-one
39	C6H10O	(e)-4-hexenal
39	C6H10O	2-methyl-2-pentenal
39	C6H10O	4-hexen-3-one
39	C6H10O	(z)-2-hexenal
39	C6H10O	(z)-4-hexenal
41	C5H8O2	5-valerolactone
41	C5H8O2	tiglic acid
41	C5H8O2	glutaral
41	C5H8O2	methyl methacrylate
41	C5H8O2	pentane-2,4-dione
41	C5H8O2	ethyl acrylate
41	C5H8O2	polymethyl methacrylate
41	C5H8O2	acetylacetone
41	C5H8O2	pent-4-enoic acid
41	C5H8O2	3-methylbut-2-enoic acid
41	C5H8O2	trans-pent-2-enoic acid
41	C5H8O2	gamma-valerolactone
41	C5H8O2	pentane-2,3-dione
41	C5H8O2	glutaraldehyde
41	C5H8O2	2-ethylacrylic acid
41	C5H8O2	senecioic acid
41	C5H8O2	3-methylbutyrolactone
41	C5H8O2	angelic acid
41	C5H8O2	dihydro-2-methyl-3(2h)-furanone
41	C5H8O2	2,3-pentanedione
41	C5H8O2	4-pentenoic acid
41	C5H8O2	2,4-pentanedione
41	C5H8O2	isopropenyl acetate
41	C5H8O2	2-pentenoic acid
41	C5H8O2	dihydro-5-methyl-2(3h)-furanone
41	C5H8O2	dihydro-3-methyl-2(3h)-furanone
41	C5H8O2	3,3-dimethyloxirane-2-carbaldehyde
41	C5H8O2	2-methylbut-3-enoic acid
41	C5H8O2	2-methylbut-2-enoic acid
41	C5H8O2	3-methylbut-3-enoic acid
45	C5H10O2	pentanoate
45	C5H10O2	3-methylbutanoic acid
45	C5H10O2	2-methylbutyrate
45	C5H10O2	glytoucan g00194gv
45	C5H10O2	valeric acid
45	C5H10O2	isovaleric acid
45	C5H10O2	2-methylbutyric acid
45	C5H10O2	(s)-2-methylbutyric acid
45	C5H10O2	propyl acetate
45	C5H10O2	pivalic acid
45	C5H10O2	methyl isobutyrate
45	C5H10O2	ethylmethylacetic acid
45	C5H10O2	ethyl propionate
45	C5H10O2	tetrahydro-2-furanmethanol
45	C5H10O2	isopropyl acetate
45	C5H10O2	2-methylpropyl formate
45	C5H10O2	3-hydroxy-2-pentanone
45	C5H10O2	2,4-dimethyl-1,3-dioxolane
45	C5H10O2	(s)-2-methylbutanoic acid
45	C5H10O2	methyl butyrate
45	C5H10O2	tetrahydro-2-methyl-3-furanol
45	C5H10O2	butyl formate
45	C5H10O2	1-hydroxy-2-pentanone
47	C4H9NO2	4-aminobutanoate
47	C4H9NO2	n,n-dimethylglycine
47	C4H9NO2	(r)-3-amino-2-methylpropanoate
47	C4H9NO2	d-2-aminobutyrate
47	C4H9NO2	(s)-2-aminobutanoate
47	C4H9NO2	n-methyl-l-alanine
47	C4H9NO2	l-3-amino-isobutanoate
47	C4H9NO2	2-amino-2-methylpropanoate
47	C4H9NO2	3-aminoisobutyric acid
47	C4H9NO2	hba
47	C4H9NO2	n-ethylglycine
47	C4H9NO2	n-propyl carbamate
47	C4H9NO2	(r)-3-aminoisobutyric acid
47	C4H9NO2	gamma-aminobutyric acid
47	C4H9NO2	2-aminoisobutyric acid
47	C4H9NO2	d-alpha-aminobutyric acid
47	C4H9NO2	(s)-3-aminoisobutyric acid
47	C4H9NO2	l-alpha-aminobutyric acid
47	C4H9NO2	3-aminobutanoic acid
47	C4H9NO2	3-aminobutyrate
47	C4H9NO2	dimethylglycine
47	C4H9NO2	(s)-b-aminoisobutyric acid
47	C4H9NO2	(r)-b-aminoisobutyric acid
47	C4H9NO2	3-aminoisobutanoic acid
47	C4H9NO2	butyl nitrite
47	C4H9NO2	o-acetylethanolamine
47	C4H9NO2	n-methylalanine
48	C4H8O3	4-hydroxybutanoic acid
48	C4H8O3	(r)-3-hydroxybutanoate
48	C4H8O3	3-hydroxy-2-methylpropanoate
48	C4H8O3	4-hydroxyacid
48	C4H8O3	(s)-3-hydroxybutanoate
48	C4H8O3	2-hydroxybutanoic acid
48	C4H8O3	(s)-3-hydroxyisobutyrate
48	C4H8O3	methyl methoxyacetate
48	C4H8O3	2-hydroxybutyric acid
48	C4H8O3	3-hydroxyisobutyrate
48	C4H8O3	(r)-3-hydroxybutyric acid
48	C4H8O3	(s)-3-hydroxybutyric acid
48	C4H8O3	3-hydroxybutyric acid
48	C4H8O3	4-hydroxybutyric acid
48	C4H8O3	(s)-3-hydroxyisobutyric acid
48	C4H8O3	2-hydroxyisobutyric acid
48	C4H8O3	(r)-3-hydroxyisobutyric acid
48	C4H8O3	alpha-hydroxyisobutyric acid
48	C4H8O3	gamma hydroxybutyric acid
48	C4H8O3	ethoxyacetic acid
48	C4H8O3	2-methyl-3-hydroxypropanoate
48	C4H8O3	3-hydroxy-2-isobutyrate
48	C4H8O3	3-hydroxy-2-methylpropanoic acid
51	C3H6O2S	s-methylthioglycolate
51	C3H6O2S	3-mercaptopropanoic acid
51	C3H6O2S	2-mercaptopropanoic acid
55	C7H8O	benzyl alcohol
55	C7H8O	anisole
55	C7H8O	3-cresol
55	C7H8O	4-cresol
55	C7H8O	o-cresol
55	C7H8O	aromatic primary alcohol
55	C7H8O	m-cresol
55	C7H8O	p-cresol
56	C6H5O2	p-benzosemiquinone
56	C6H5O2	o-benzosemiquinone
57	C2H6O3S	methyl methanesulfonate
58	C6H6O2	catechol
58	C6H6O2	hydroquinone
58	C6H6O2	resorcinol
58	C6H6O2	benzenediol
58	C6H6O2	5-methyl-2-furaldehyde
58	C6H6O2	2-acetylfuran
58	C6H6O2	pyrocatechol
58	C6H6O2	(e,e)-2,4-hexadienedial
58	C6H6O2	1,3-benzenediol
58	C6H6O2	5-methyl-2-furancarboxaldehyde
59	C7H10O	2,3,5-trimethylfuran
59	C7H10O	2-ethyl-5-methylfuran
59	C7H10O	3-methyl-2-cyclohexen-1-one
59	C7H10O	2-propylfuran
59	C7H10O	2-isopropylfuran
59	C7H10O	(e,z)-2,4-heptadienal
60	C5H5NO2	2,5-dihydroxypyridine
60	C5H5NO2	3,4-dihydroxypyridine
60	C5H5NO2	2,6-dihydroxypyridine
60	C5H5NO2	3-hydroxy-4h-pyrid-4-one
60	C5H5NO2	pyrrole-2-carboxylate
60	C5H5NO2	pyrrole-2-carboxylic acid
60	C5H5NO2	2-acetyloxazole
63	CH4O4S	monomethyl sulfate
64	C5H4OS	formylthiophene
64	C5H4OS	2-thiophenecarboxaldehyde
65	C6H8O2	cyclohexane-1,3-dione
65	C6H8O2	cis-1,2-dihydrobenzene-1,2-diol
65	C6H8O2	trans-1,2-dihydrobenzene-1,2-diol
65	C6H8O2	cyclohexane-1,2-dione
65	C6H8O2	1,4-cyclohexanedione
65	C6H8O2	parasorbic acid
65	C6H8O2	(1r,2r)-cyclohexa-3,5-diene-1,2-diol
65	C6H8O2	(2e,4e)-hexa-2,4-dienoic acid
65	C6H8O2	(e)-4-oxohex-2-enal
65	C6H8O2	(2e,4e)-2,4-hexadienoic acid
65	C6H8O2	1,2-cyclohexanedione
65	C6H8O2	3-methyl-1,2-cyclopentanedione
65	C6H8O2	(e)-4-oxo-2-hexen-1-al
65	C6H8O2	2,5-dimethyl-3(2h)-furanone
65	C6H8O2	syoyualdehyde
65	C6H8O2	2-(methoxymethyl)furan
65	C6H8O2	xi-3,5-dimethyl-2(5h)-furanone
65	C6H8O2	5,5-dimethyl-2(5h)-furanone
66	C7H12O	(4e)-hept-4-en-2-one
66	C7H12O	(z)-4-heptenal
66	C7H12O	3-hepten-2-one
66	C7H12O	(e)-4-hepten-2-one
66	C7H12O	2-hepten-4-one
66	C7H12O	2-methylcyclohexanone
66	C7H12O	4-methylcyclohexanone
66	C7H12O	5-methyl-3-hexen-2-one
66	C7H12O	5-methyl-5-hexen-2-one
66	C7H12O	trans-2-trans-4-heptadien-1-ol
66	C7H12O	(r)-3-methylcyclohexanone
66	C7H12O	(2e)-2-heptenal
66	C7H12O	xi-3-methyl-3-cyclohexen-1-ol
66	C7H12O	2,5-heptadien-1-ol
69	C4H7N3O	creatinine
69	C4H7N3O	3-(n-nitrosomethylamino)propionitrile
71	C5H6O3	2-hydroxy-2,4-pentadienoate
71	C5H6O3	cis-acetylacrylate
71	C5H6O3	cis-acetylacrylic acid
71	C5H6O3	4-hydroxy-5-methyl-3-furanone
71	C5H6O3	norfuraneol
72	C4H6N2O2	5,6-dihydrouracil
72	C4H6N2O2	3-cyano-l-alanine
72	C4H6N2O2	n-methylhydantoin
72	C4H6N2O2	2,5-dioxopiperazine
72	C4H6N2O2	muscimol
72	C4H6N2O2	dihydrouracil
72	C4H6N2O2	l-3-cyanoalanine
73	C6H10O2	2-hydroxycyclohexan-1-one
73	C6H10O2	epsilon-caprolactone
73	C6H10O2	3-hydroxycyclohexanone
73	C6H10O2	hexano-6-lactone
73	C6H10O2	cis-hex-3-enoic acid
73	C6H10O2	gamma-caprolactone
73	C6H10O2	hexane-2,3-dione
73	C6H10O2	(2e)-hexenoic acid
73	C6H10O2	delta-hexanolactone
73	C6H10O2	trans-hex-2-enoic acid
73	C6H10O2	allyl propionate
73	C6H10O2	2-methyl-4-pentenoic acid
73	C6H10O2	2,3-hexanedione
73	C6H10O2	3,4-hexanedione
73	C6H10O2	3-hexenoic acid
73	C6H10O2	4-methyl-2,3-pentanedione
73	C6H10O2	2-methyl-2-pentenoic acid
73	C6H10O2	4-methyl-2-pentenoic acid
73	C6H10O2	2-methyl-3-pentenoic acid
73	C6H10O2	prenyl formate
73	C6H10O2	5-oxohexanal
73	C6H10O2	ethyl crotonate
73	C6H10O2	methyl 4-pentenoate
73	C6H10O2	dihydro-4,4-dimethyl-2(3h)-furanone
75	C5H9NO2	l-proline
75	C5H9NO2	d-proline
75	C5H9NO2	proline
75	C5H9NO2	3-acetamidopropanal
75	C5H9NO2	acetamidopropanal
75	C5H9NO2	4-amino-2-methylenebutanoic acid
75	C5H9NO2	pterolactam
76	C4H4O4	fumarate
76	C4H4O4	maleic acid
76	C4H4O4	formylpyruvate
76	C4H4O4	fumaric acid
77	C5H8O3	3-methyl-2-oxobutanoic acid
77	C5H8O3	3-oxopentanoic acid
77	C5H8O3	5-oxopentanoate
77	C5H8O3	2-oxopentanoic acid
77	C5H8O3	2-methylacetoacetic acid
77	C5H8O3	5-oxopentanoic acid
77	C5H8O3	4-oxopentanoic acid
77	C5H8O3	alpha-ketoisovaleric acid
77	C5H8O3	methylacetoacetic acid
77	C5H8O3	levulinic acid
77	C5H8O3	2-oxovaleric acid
77	C5H8O3	glutarate semialdehyde
77	C5H8O3	3-keto-2-methylbutyrate
77	C5H8O3	ethyl pyruvate
77	C5H8O3	acetoxyacetone
77	C5H8O3	4-hydroxy-3-methylbut-2-enoic acid
77	C5H8O3	dimethyloxirane-2-carboxylic acid
77	C5H8O3	(2e)-4-hydroxy-3-methylbut-2-enoic acid
77	C5H8O3	(2z)-2-(hydroxymethyl)but-2-enoic acid
77	C5H8O3	4-hydroxy-2-methylbut-2-enoic acid
77	C5H8O3	2,3-dimethyloxirane-2-carboxylic acid
77	C5H8O3	2-(hydroxymethyl)but-2-enoic acid
79	C6H12O2	hexanoic acid
79	C6H12O2	4-hydroxyhexan-3-one
79	C6H12O2	trans-1,2-cyclohexanediol
79	C6H12O2	isoamyl formate
79	C6H12O2	butyl acetate
79	C6H12O2	cis-1,2-cyclohexanediol
79	C6H12O2	alpha-bisabolol
79	C6H12O2	hexanoate
79	C6H12O2	isobutyl acetate
79	C6H12O2	diacetone alcohol
79	C6H12O2	isocaproic acid
79	C6H12O2	2,4,5-trimethyl-1,3-dioxolane
79	C6H12O2	caproic acid
79	C6H12O2	methyl (s)-2-methylbutanoate
79	C6H12O2	methyl 3-methylbutanoate
79	C6H12O2	isopropyl propionate
79	C6H12O2	propyl propionate
79	C6H12O2	methyl pentanoate
79	C6H12O2	2-ethylbutanoic acid
79	C6H12O2	2-methylpropyl acetate
79	C6H12O2	ethyl 2-methylpropanoate
79	C6H12O2	n-butyl acetate
79	C6H12O2	(±)-2-methylpentanoic acid
79	C6H12O2	3-methylpentanoic acid
79	C6H12O2	ethyl butyrate
79	C6H12O2	3-methylbutyl formate
79	C6H12O2	2,2,4-trimethyl-1,3-dioxolane
79	C6H12O2	pentyl formate
79	C6H12O2	caproate (6:0)
81	C8H7N	indole
81	C8H7N	phenylacetonitrile
81	C8H7N	1h-indole
81	C8H7N	benzeneacetonitrile
82	C5H11NO2	l-valine
82	C5H11NO2	5-aminopentanoate
82	C5H11NO2	betaine
82	C5H11NO2	d-norvaline
82	C5H11NO2	l-norvaline
82	C5H11NO2	2-amino-2-methylbutanoate
82	C5H11NO2	d-valine
82	C5H11NO2	amyl nitrite
82	C5H11NO2	4-methylaminobutyrate
82	C5H11NO2	valine
82	C5H11NO2	5-aminopentanoic acid
82	C5H11NO2	glycine betaine
82	C5H11NO2	isoamyl nitrite
82	C5H11NO2	d-2-aminopentanoic acid
82	C5H11NO2	n-pentyl nitrite
82	C5H11NO2	vaporole
82	C5H11NO2	n-methyl-a-aminoisobutyric acid
82	C5H11NO2	norvaline
83	C4H6O4	succinate
83	C4H6O4	methylmalonate
83	C4H6O4	methyl oxalate
83	C4H6O4	succinic acid
83	C4H6O4	methylmalonic acid
83	C4H6O4	l-threonolactone
83	C4H6O4	erythrono-1,4-lactone
83	C4H6O4	threonolactone
83	C4H6O4	4-hydroxy-2-oxobutanoic acid
83	C4H6O4	xi-3-hydroxy-2-oxobutanoic acid
83	C4H6O4	3-methoxy-3-oxopropanoic acid
84	C8H6O	benzofuran
84	C8H6O	1-benzofuran
84	C8H6O	2,4,6-octatriyn-1-ol
84	C8H6O	3,5,7-octatriyn-1-ol
84	C8H6O	xi-2,3-octadiene-5,7-diyn-1-ol
85	C5H10O3	5-hydroxypentanoate
85	C5H10O3	3-hydroxy-2-methylbutanoic acid
85	C5H10O3	3-hydroxyisovaleric acid
85	C5H10O3	5-hydroxypentanoic acid
85	C5H10O3	2-hydroxy-3-methylbutyric acid
85	C5H10O3	2-hydroxypentanoic acid
85	C5H10O3	2-hydroxy-2-methylbutyric acid
85	C5H10O3	ethyl 2-hydroxypropanoate
85	C5H10O3	2-ethylhydracrylic acid
85	C5H10O3	3-hydroxy-2-methyl-[r-(r,s)]-butanoic acid
85	C5H10O3	2-methyl-3-hydroxybutyric acid
85	C5H10O3	3-hydroxy-2-methyl-[s-(r,r)]-butanoic acid
85	C5H10O3	3-hydroxyvaleric acid
85	C5H10O3	erythronilic acid
85	C5H10O3	2-hydroxyvaleric acid
85	C5H10O3	4-hydroxyisovaleric acid
85	C5H10O3	ethyl lactate
85	C5H10O3	methyl 3-hydroxybutyrate
85	C5H10O3	diethyl carbonate
85	C5H10O3	(s)-2-hydroxy-3-methylbutyric acid
85	C5H10O3	4-hydroxy-2-methylbutanoic acid
86	C6H14S	diisopropyl sulfide
86	C6H14S	dipropyl sulfide
86	C6H14S	1-hexanethiol
87	C4H9NO3	l-threonine
87	C4H9NO3	l-homoserine
87	C4H9NO3	d-threonine
87	C4H9NO3	2-methylserine
87	C4H9NO3	4-amino-3-hydroxybutanoate
87	C4H9NO3	l-allothreonine
87	C4H9NO3	(-)-erythro-(2r,3r)-dihydroxybutylamide
87	C4H9NO3	d-allothreonine
87	C4H9NO3	gamma-amino-beta-hydroxybutyric acid
87	C4H9NO3	aminoethoxyacetic acid
87	C4H9NO3	hydroxyethyl glycine
87	C4H9NO3	4-amino-3-hydroxybutyrate
88	C3H4O3S	mercaptopyruvate
88	C3H4O3S	3-mercaptopyruvic acid
91	C3H6O3S	3-mercaptolactate
91	C3H6O3S	1,3-propane sultone
91	C3H6O3S	3-mercaptolactic acid
93	C8H10O	phenylethyl alcohol
93	C8H10O	4-methylbenzyl alcohol
93	C8H10O	1-phenylethanol
93	C8H10O	2-methylbenzyl alcohol
93	C8H10O	3-methylbenzyl alcohol
93	C8H10O	(s)-1-phenylethanol
93	C8H10O	4-ethylphenol
93	C8H10O	2-ethylphenol
93	C8H10O	3-ethylphenol
93	C8H10O	2,4-dimethylphenol
93	C8H10O	3,4-xylenol
93	C8H10O	2-phenylethanol
93	C8H10O	2,5-dimethylphenol
93	C8H10O	1-methoxy-2-methylbenzene
93	C8H10O	1-methoxy-4-methylbenzene
93	C8H10O	2,3-dimethylphenol
93	C8H10O	2,6-dimethylphenol
93	C8H10O	3,4-dimethylphenol
95	C7H9NO	ortho-anisidine
95	C7H9NO	para-anisidine
95	C7H9NO	glu-val-gly
95	C7H9NO	1-methyl-2-acetylpyrrole
95	C7H9NO	p-anisidine
95	C7H9NO	2-propionylpyrrole
95	C7H9NO	4-hydroxybenzylamine
95	C7H9NO	1-ethyl-1h-pyrrole-2-carboxaldehyde
95	C7H9NO	2-acetyl-1-methylpyrrole
96	C2H7NO3S	taurine
98	C6H7NO2	n-ethylmaleimide
98	C6H7NO2	n-furfurylformamide
98	C6H7NO2	3-hydroxyaminophenol
98	C6H7NO2	aminohydroquinone
98	C6H7NO2	3,6-dihydronicotinic acid
98	C6H7NO2	4-aminocatechol
99	C6H6OS	5-methyl-2-thiophenecarboxaldehyde
99	C6H6OS	2-acetylthiophene
99	C6H6OS	3-acetylthiophene
100	C6H6O3	1,2,3-trihydroxybenzene
100	C6H6O3	phloroglucinol
100	C6H6O3	triacetate lactone
100	C6H6O3	benzene-1,2,4-triol
100	C6H6O3	5-hydroxymethyl-2-furaldehyde
100	C6H6O3	maltol
100	C6H6O3	4-hydroxy-5-methyl-2-methylenefuran-3(2h)-one
100	C6H6O3	2-hydroxydodec-2-enoic acid
100	C6H6O3	pyrogallol
100	C6H6O3	5-hydroxymethylfurfural
100	C6H6O3	1,3,5-trihydroxybenzene
100	C6H6O3	methyl 2-furoate
100	C6H6O3	4-hydroxy-2h-pyran-3-carboxaldehyde
100	C6H6O3	(z)-tamarindienal
100	C6H6O3	5-hydroxymethyl-2-furancarboxaldehyde
100	C6H6O3	5-methylfuran-2-carboxylic acid
101	C5H6N2O2	thymine
101	C5H6N2O2	imidazole-4-acetate
101	C5H6N2O2	imidazol-4-ylacetic acid
101	C5H6N2O2	imidazol-1-ylacetic acid
101	C5H6N2O2	imidazoleacetic acid
101	C5H6N2O2	1h-imidazole-1-acetic acid
102	C7H10O2	toluene-cis-dihydrodiol
102	C7H10O2	1-cyclohexenecarboxylic acid
102	C7H10O2	gamma-lactone ring
102	C7H10O2	methyl sorbate
102	C7H10O2	3-ethyl-1,2-cyclopentanedione
102	C7H10O2	enol-3-ethyl-1,2-cyclopentanedione
102	C7H10O2	allyl crotonate
102	C7H10O2	4-hydroxy-4-methyl-5-hexenoic acid gamma lactone
102	C7H10O2	xi-4-hydroxy-4-methyl-2-cyclohexen-1-one
102	C7H10O2	3-methyl-1,2-cyclohexanedione
102	C7H10O2	3-(3-ethyloxiranyl)-2-propenal
102	C7H10O2	3,4-dimethyl-1,2-cyclopentanedione
102	C7H10O2	3,5-dimethyl-1,2-cyclopentanedione
102	C7H10O2	2-(ethoxymethyl)furan
102	C7H10O2	xi-5-isopropyl-2(5h)-furanone
103	C8H14O	sulcatone
103	C8H14O	oct-2-enal
103	C8H14O	2-ethyl-2-hexenal
103	C8H14O	(e)-2-octenal
103	C8H14O	2-octenal
103	C8H14O	(3xi,5z)-1,5-octadien-3-ol
103	C8H14O	2,4,4-trimethylcyclopentanone
103	C8H14O	2-octen-4-one
103	C8H14O	1-octen-3-one
103	C8H14O	3-methyl-3-hepten-2-one
103	C8H14O	5-methyl-5-hepten-2-one
103	C8H14O	6-methyl-3-hepten-2-one, trans-
103	C8H14O	4-octen-3-one
103	C8H14O	3-octen-2-one
103	C8H14O	(s,e)-filbertone
103	C8H14O	5-octen-2-one
103	C8H14O	2-ethylidenehexanal
103	C8H14O	6-octenal
103	C8H14O	(z)-5-octenal
103	C8H14O	2,5-octadien-1-ol
103	C8H14O	(3e,5z)-3,5-octadien-1-ol
103	C8H14O	(2e,4e)-2,4-octadien-1-ol
106	C5H4O4	5-hydroxyfuran-2-carboxylic acid
106	C5H4O4	5-hydroxy-2-furoic acid
107	C6H8O3	dihydro-4,4-dimethyl-2,3-furandione
107	C6H8O3	dihydrophloroglucinol
107	C6H8O3	(4e)-2-oxohexenoic acid
107	C6H8O3	2-hydroxy-cis-hex-2,4-dienoate
107	C6H8O3	(2z,4z)-2-hydroxyhexa-2,4-dienoate
107	C6H8O3	5-hydroxymethylfurfuryl alcohol
107	C6H8O3	4-hydroxy-2,5-dimethylfuran-3(2h)-one
107	C6H8O3	4-hydroxy-2,5-dimethylfuran-3-one
107	C6H8O3	osmundalactone
107	C6H8O3	3-hydroxy-4,5-dimethyl-2(5h)-furanone
107	C6H8O3	2-ethyl-3,4-dihydroxyfuran
107	C6H8O3	l-erythro-5-(1-hydroxyethyl)-2(5h)-furanone
107	C6H8O3	5,6-dihydro-4-methoxy-2h-pyran-2-one
107	C6H8O3	xi-5-acetyltetrahydro-2(3h)-furanone
107	C6H8O3	(±)-furaneol
107	C6H8O3	2,7-oxepanedione
108	C10H8	naphthalene
109	C7H12O2	ethyl tiglate
109	C7H12O2	cyclohexane-1-carboxylate
109	C7H12O2	butyl acrylate
109	C7H12O2	1-oxa-2-oxo-3-methylcycloheptane
109	C7H12O2	3-isopropyl-3-butenoic acid
109	C7H12O2	alpha-emgbl
109	C7H12O2	beta-emgbl
109	C7H12O2	cyclohexanecarboxylic acid
109	C7H12O2	(e)-hept-2-enoic acid
109	C7H12O2	1,3-diacetylpropane
109	C7H12O2	isopentenyl acetate
109	C7H12O2	1-methoxy-3-methylene-2-pentanone
109	C7H12O2	4-methyl-5-hexanolide
109	C7H12O2	cyclohexyl formate
109	C7H12O2	2,3-heptanedione
109	C7H12O2	3,4-heptanedione
109	C7H12O2	2-heptenoic acid
109	C7H12O2	methyl 2e-hexenoate
109	C7H12O2	methyl (z)-3-hexenoate
109	C7H12O2	5-methyl-2,3-hexanedione
109	C7H12O2	ethyl 4-pentenoate
109	C7H12O2	dihydro-5-propyl-2(3h)-furanone
109	C7H12O2	3-methyl-3-butenyl acetate
109	C7H12O2	4-pentenyl acetate
109	C7H12O2	4-heptenoic acid
109	C7H12O2	2-hexenyl formate
109	C7H12O2	2,4-dimethyl-2-pentenoic acid
109	C7H12O2	cis-3-hexenyl formate
109	C7H12O2	allyl butyrate
109	C7H12O2	pantolactone
110	C8H16O	1-octanal
110	C8H16O	sulcatol
110	C8H16O	1-octen-3-ol
110	C8H16O	3-octanone
110	C8H16O	octanal
110	C8H16O	oct-1-en-3-ol
110	C8H16O	7-octen-2-ol
110	C8H16O	3,4-dimethylcyclohexanol
110	C8H16O	2,5-diethyltetrahydrofuran
110	C8H16O	(r)-sulcatol
110	C8H16O	2-octanone
110	C8H16O	ethyl pentyl ketone
110	C8H16O	(e)-2-octen-1-ol
110	C8H16O	(z)-5-octen-1-ol
110	C8H16O	(r)-1-octen-3-ol
110	C8H16O	(±)-(e)-2-octen-4-ol
110	C8H16O	2-methyl-3-heptanone
110	C8H16O	trans-3-octen-2-ol
110	C8H16O	(z)-3-octen-1-ol
110	C8H16O	(e)-3-octen-1-ol
110	C8H16O	xi-7-octen-2-ol
110	C8H16O	3,5-dimethylcyclohexanol
112	C5H7NO3	4-oxoproline
112	C5H7NO3	pidolic acid
112	C5H7NO3	5-oxo-d-proline
112	C5H7NO3	l-1-pyrroline-3-hydroxy-5-carboxylate
112	C5H7NO3	1-pyrroline-4-hydroxy-2-carboxylate
112	C5H7NO3	5-oxoproline
112	C5H7NO3	4-hydroxy-1-pyrroline-2-carboxylic acid
112	C5H7NO3	5-oxo-l-proline
112	C5H7NO3	1-pyrroline-3-hydroxy-5-carboxylic acid
112	C5H7NO3	(3r,5s)-1-pyrroline-3-hydroxy-5-carboxylic acid
112	C5H7NO3	pyroglutamic acid
112	C5H7NO3	pyrrolidonecarboxylic acid
112	C5H7NO3	pyrroline hydroxycarboxylic acid
112	C5H7NO3	n-acryloylglycine
112	C5H7NO3	5-oxoprolinate
112	C5H7NO3	dimethadione
114	C5H6O4	2,5-dioxopentanoate
114	C5H6O4	itaconate
114	C5H6O4	mesaconate
114	C5H6O4	acetylpyruvate
114	C5H6O4	(e)-glutaconate
114	C5H6O4	2-methylmaleate
114	C5H6O4	4,5-dioxopentanoate
114	C5H6O4	(e)-glutaconic acid
114	C5H6O4	4,5-dioxopentanoic acid
114	C5H6O4	2,5-dioxopentanoic acid
114	C5H6O4	citraconic acid
114	C5H6O4	itaconic acid
114	C5H6O4	5-oxotetrahydrofuran-2-carboxylic acid
114	C5H6O4	glutaconic acid
114	C5H6O4	mesaconic acid
114	C5H6O4	gamma-delta-dioxovaleric acid
114	C5H6O4	methyl hydrogen fumarate
114	C5H6O4	2-hydroxyglutaric acid lactone
114	C5H6O4	2-pentendioate
116	C6H10O3	4-methyl-2-oxopentanoate
116	C6H10O3	(s)-3-methyl-2-oxopentanoic acid
116	C6H10O3	2-oxohexanoic acid
116	C6H10O3	(r)-pantolactone
116	C6H10O3	3-oxohexanoic acid
116	C6H10O3	5-oxohexanoic acid
116	C6H10O3	6-hydroxyhexan-6-olide
116	C6H10O3	3-methyl-2-oxopentanoate
116	C6H10O3	beta-ketoisocaproate
116	C6H10O3	ethyl 3-oxobutanoate
116	C6H10O3	(3r)-3-methyl-2-oxopentanoic acid
116	C6H10O3	adipate semialdehyde
116	C6H10O3	1-oxa-2-oxo-3-hydroxycycloheptane
116	C6H10O3	2-hydroxyethyl methacrylate
116	C6H10O3	6-oxohexanoic acid
116	C6H10O3	3-methyl-2-oxovaleric acid
116	C6H10O3	4-methyl-2-oxopentanoic acid
116	C6H10O3	2-methyl-3-ketovaleric acid
116	C6H10O3	ketoleucine
116	C6H10O3	2-ketohexanoic acid
116	C6H10O3	mevalonolactone
116	C6H10O3	5-ethoxy-4,5-dihydro-2(3h)furanone
116	C6H10O3	ethyl acetoacetate
116	C6H10O3	sherry lactone
116	C6H10O3	(4s,6s)-3,4,5,6-tetrahydro-4-hydroxy-6-methyl-2h-pyran-2-one
116	C6H10O3	acetoin acetate
116	C6H10O3	methyl levulinate
116	C6H10O3	4-acetylbutyrate
118	C7H14O2	ethyl isovalerate
118	C7H14O2	isoamyl acetate
118	C7H14O2	heptanoic acid
118	C7H14O2	isoamyl acetate
118	C7H14O2	2-methylbutyl acetate
118	C7H14O2	methyl hexanoate
118	C7H14O2	butyl propionate
118	C7H14O2	isopentyl acetate
118	C7H14O2	2-methylhexanoic acid
118	C7H14O2	5-methylhexanoic acid
118	C7H14O2	(±)-2-pentanol acetate
118	C7H14O2	cis- and trans-2-isopropyl-4-methyl-1,3-dioxolane
118	C7H14O2	hexyl formate
118	C7H14O2	ethyl 2-methylbutyrate
118	C7H14O2	2-methylpropyl propanoate
118	C7H14O2	propyl 2-methylpropanoate
118	C7H14O2	methyl (±)-2-methylpentanoate
118	C7H14O2	methyl 4-methylpentanoate
118	C7H14O2	isopropyl 2-methylpropanoate
118	C7H14O2	pentyl acetate
118	C7H14O2	propyl butyrate
118	C7H14O2	isopropyl butyrate
118	C7H14O2	ethyl pentanoate
119	C4H5NO4	2-oxosuccinamate
119	C4H5NO4	iminoaspartate
119	C4H5NO4	calcium l-aspartate
119	C4H5NO4	2-oxosuccinamic acid
119	C4H5NO4	iminoaspartic acid
120	C5H9NO3	5-aminolevulinate
120	C5H9NO3	cis-4-hydroxy-l-proline
120	C5H9NO3	n-acetyl-beta-alanine
120	C5H9NO3	5-amino-2-oxopentanoic acid
120	C5H9NO3	hydroxyproline
120	C5H9NO3	l-glutamate 5-semialdehyde
120	C5H9NO3	2-amino-4-oxopentanoic acid
120	C5H9NO3	cis-4-hydroxy-d-proline
120	C5H9NO3	trans-4-hydroxy-d-proline
120	C5H9NO3	(s)-4-amino-5-oxopentanoate
120	C5H9NO3	procollagen trans-3-hydroxy-l-proline
120	C5H9NO3	trans-3-hydroxy-l-proline
120	C5H9NO3	cis-3-hydroxy-l-proline
120	C5H9NO3	l-glutamic 5-semialdehyde
120	C5H9NO3	5-aminolevulinic acid
120	C5H9NO3	trans-4-hydroxy-l-proline
120	C5H9NO3	n-acetyl-l-alanine
120	C5H9NO3	cis-3-hydroxy-d-proline zwitterion
120	C5H9NO3	propionylglycine
120	C5H9NO3	4-hydroxyproline
120	C5H9NO3	l-glutamic gamma-semialdehyde
120	C5H9NO3	3-hydroxy-l-proline
120	C5H9NO3	4-hydroxy-l-proline
120	C5H9NO3	4-hydroxy-2-pyrrolidinecarboxylic acid
120	C5H9NO3	cis-4-hydroxyproline
121	C9H9N	skatole
121	C9H9N	3-methylindole
121	C9H9N	benzenepropanenitrile
122	C6H13NO2	l-leucine
122	C6H13NO2	l-isoleucine
122	C6H13NO2	d-leucine
122	C6H13NO2	l-norleucine
122	C6H13NO2	6-aminohexanoate
122	C6H13NO2	(3r)-beta-leucine
122	C6H13NO2	d-isoleucine
122	C6H13NO2	beta-alaninebetaine
122	C6H13NO2	isoleucine
122	C6H13NO2	leucine
122	C6H13NO2	n,n-diethylglycine
122	C6H13NO2	6-aminohexanoic acid
122	C6H13NO2	l-alloisoleucine
122	C6H13NO2	n-methyl-l-valine
122	C6H13NO2	2-(morpholin-4-yl)ethanol
122	C6H13NO2	(3s)-beta-leucine
122	C6H13NO2	aminocaproic acid
122	C6H13NO2	beta-leucine
122	C6H13NO2	3-aminocaproic acid
122	C6H13NO2	(±)-erythro-isoleucine
122	C6H13NO2	6-deoxyfagomine
122	C6H13NO2	n-(2-hydroxyethyl)-morpholine
122	C6H13NO2	n-methylvaline
122	C6H13NO2	3,3,5-triiodo-l-thyronine-beta-d-glucuronoside
123	C3H4N2O4	oxalureate
125	C5H8O4	glutarate
125	C5H8O4	2-acetolactate
125	C5H8O4	deoxyribonolactone
125	C5H8O4	4-hydroxy-2-oxopentanoate
125	C5H8O4	2-(hydroxymethyl)-4-oxobutanoate
125	C5H8O4	3-hydroxy-3-methyl-2-oxobutanoic acid
125	C5H8O4	(s)-2-acetolactate
125	C5H8O4	(4s)-4,5-dihydroxypentan-2,3-dione
125	C5H8O4	dimethylmalonic acid
125	C5H8O4	2-acetyllactic acid
125	C5H8O4	glutaric acid
125	C5H8O4	(2s)-2-hydroxy-2-methyl-3-oxobutanoic acid
125	C5H8O4	ethylmalonic acid
125	C5H8O4	monomethyl succinate
125	C5H8O4	2-methylbutanedioic acid
125	C5H8O4	monoethyl malonic acid
125	C5H8O4	methylsuccinic acid
125	C5H8O4	2-c-methyl-1,4-erythrono-d-lactone
125	C5H8O4	2-deoxy-l-ribono-1,4-lactone
125	C5H8O4	2-hydroxy-4-oxopentanoic acid
125	C5H8O4	(s)-methylbutanethioic acid
128	C5H12N2O2	l-ornithine
128	C5H12N2O2	d-ornithine
128	C5H12N2O2	ornithine
128	C5H12N2O2	(2r,4s)-2,4-diaminopentanoate
128	C5H12N2O2	d-ornithine hydrochloride
130	C7H7N3	3-methylpyrrolo[1,2-a]pyrazine
131	C3H2S3	3h-1,2-dithiole-3-thione
133	C5H10O4	deoxyribose
133	C5H10O4	2-deoxy-l-arabinose
133	C5H10O4	2,3-dihydroxy-3-methylbutanoate
133	C5H10O4	(r)-2,3-dihydroxy-3-methylbutanoate
133	C5H10O4	1-deoxy-d-xylulose
133	C5H10O4	2-deoxy-alpha-d-ribopyranose
133	C5H10O4	(r)-2,3-dihydroxy-3-methylbutanoic acid
133	C5H10O4	2-deoxy-d-ribose
133	C5H10O4	2,3-dihydroxyvaleric acid
133	C5H10O4	(r)-2,3-dihydroxy-isovalerate
133	C5H10O4	(r)-glycerol 1-acetate
133	C5H10O4	2,3-dihydroxy-2-methylbutanoic acid
133	C5H10O4	3-hydroxy-2-(hydroxymethyl)-2-methylpropanoic acid
134	C9H10O	indan-1-ol
134	C9H10O	cinnamyl alcohol
134	C9H10O	phenylacetone
134	C9H10O	chavicol
134	C9H10O	isochavicol
134	C9H10O	(e)-cinnamyl alcohol
134	C9H10O	propiophenone
134	C9H10O	(4-methylphenyl)acetaldehyde
134	C9H10O	trans-cinnamyl alcohol
134	C9H10O	(z)-4-(1-propenyl)phenol
134	C9H10O	2-phenylpropanal
134	C9H10O	4-ethylbenzaldehyde
134	C9H10O	2,4-dimethylbenzaldehyde
134	C9H10O	4''-methylacetophenone
134	C9H10O	1-phenyl-1-propanone
134	C9H10O	3-phenylpropanal
134	C9H10O	7-nonene-3,5-diyn-1-ol
134	C9H10O	o-vinylanisole
134	C9H10O	m-methylacetophenone
135	C6H14O3	1,2,6-hexanetriol
135	C6H14O3	poly(propylene glycol) macromolecule
135	C6H14O3	polypropylene glycol (m w 1,200-3,000)
136	C5H12S2	1-pentanesulfenothioic acid
136	C5H12S2	ethyl propyl disulfide
136	C5H12S2	ethyl isopropyl disulfide
136	C5H4N4O	hypoxanthine
136	C5H4N4O	allopurinol
137	C8H8O2	phenyl acetate
137	C8H8O2	toluate
137	C8H8O2	4-hydroxyphenylacetaldehyde
137	C8H8O2	benzylformate
137	C8H8O2	3,4-dihydroxystyrene
137	C8H8O2	3-vinylcatechol
137	C8H8O2	phenylacetic acid
137	C8H8O2	2-hydroxyacetophenone
137	C8H8O2	m-methylbenzoate
137	C8H8O2	o-toluate
137	C8H8O2	4'-hydroxyacetophenone
137	C8H8O2	p-anisaldehyde
137	C8H8O2	3-methylsalicylaldehyde
137	C8H8O2	methyl benzoate
137	C8H8O2	m-toluic acid
137	C8H8O2	(4-hydroxyphenyl)acetaldehyde
137	C8H8O2	o-toluic acid
137	C8H8O2	p-toluic acid
137	C8H8O2	2-methylbenzoic acid
137	C8H8O2	4-methylbenzoic acid
137	C8H8O2	4-methoxybenzaldehyde
137	C8H8O2	3-methoxybenzaldehyde
137	C8H8O2	3-(5-methyl-2-furyl)prop-2-enal
137	C8H8O2	2''-hydroxyacetophenone
137	C8H8O2	2-hydroxy-4-methylbenzaldehyde
137	C8H8O2	4-(2-furanyl)-3-buten-2-one
137	C8H8O2	2-methoxybenzaldehyde
137	C8H8O2	alpha-methyl-2-furanacrolein
137	C8H8O2	3-(3-furanyl)-2-methyl-2-propenal
137	C8H8O2	benzyl formate
137	C8H8O2	4-ethenylbenzene-1,2-diol
137	C8H8O2	5-ethenylbenzene-1,3-diol
137	C8H8O2	4-ethenylbenzene-1,3-diol
138	C7H5O3.	sodium salicylate
140	C8H11NO	tyramine
140	C8H11NO	n,n-dimethylaniline n-oxide
140	C8H11NO	phenylethanolamine
140	C8H11NO	1-(p-hydroxyphenyl)ethylamine
140	C8H11NO	4-hydroxy-2,6-dimethylaniline
140	C8H11NO	methyridine
140	C8H11NO	para-cresidine
140	C8H11NO	meta-cresidine
140	C8H11NO	2-hydroxyphenethylamine
140	C8H11NO	dimethylaniline-n-oxide
140	C8H11NO	m-tyramine
140	C8H11NO	2-acetyl-1-ethylpyrrole
140	C8H11NO	1,2,3,4,5,6-hexahydro-7h-cyclopenta[b]pyridin-7-one
140	C8H11NO	(±)-2-(2-furanyl)pyrrolidine
144	C9H14O	nona-2,6-dienal
144	C9H14O	isophorone
144	C9H14O	3,6-nonadienal
144	C9H14O	(2e,6z)-nona-2,6-dienal
144	C9H14O	2-pentylfuran
144	C9H14O	(3z,6z)-3,6-nonadienal
144	C9H14O	3,5,5-trimethyl-2-cyclohexen-1-one
144	C9H14O	(2e,6e)-2,6-nonadienal
144	C9H14O	2,4-nonadienal
144	C9H14O	4-acetyl-1-methylcyclohexene
144	C9H14O	violet-leaf aldehyde
144	C9H14O	5-isopropylbicyclo[3.1.0]hexan-2-one
144	C9H14O	(r)-cryptone
144	C9H14O	pulegenone
144	C9H14O	exo-5,6-dimethylbicyclo[2.2.1]hept-5-en-2-ol
144	C9H14O	exo-2-methyl-3-methylenebicyclo[2.2.1]heptan-2-ol
144	C9H14O	3,5,5-trimethyl-3-cyclohexen-1-one
147	C7H8O3	2,3,5-trihydroxytoluene
147	C7H8O3	gentisyl alcohol
147	C7H8O3	4-hydroxymethylcatechol
147	C7H8O3	2,4,6-trihydroxytoluene
147	C7H8O3	2,4,5-trihydroxytoluene
147	C7H8O3	ethyl maltol
147	C7H8O3	furfuryl acetate
147	C7H8O3	ethyl furoate
147	C7H8O3	ethyl 3-furoate
147	C7H8O3	4-methoxybenzene-1,3-diol
147	C7H8O3	3-methoxybenzene-1,2-diol
147	C7H8O3	5-methoxybenzene-1,3-diol
147	C7H8O3	2-methoxybenzene-1,3-diol
147	C7H8O3	4-methoxybenzene-1,2-diol
147	C7H8O3	2-methoxybenzene-1,4-diol
149	C8H12O2	cis-1,2-dihydro-3-ethylcatechol
149	C8H12O2	2-propyl-2,4-pentadienoic acid
149	C8H12O2	7-hydroxy-6-methylhepta-3,5-dienal
149	C8H12O2	4-vinylcyclohexene diepoxide
149	C8H12O2	2,4-hexadienyl acetate
149	C8H12O2	3-ethyl-2-hydroxy-4-methyl-2-cyclopenten-1-one
149	C8H12O2	3-ethyl-5-methyl-1,2-cyclopentanedione
149	C8H12O2	ethyl 2-methyl-3,4-pentadienoate
149	C8H12O2	allyl tiglate
149	C8H12O2	3-propyl-1,2-cyclopentanedione
149	C8H12O2	2-hydroxy-3,4,5-trimethyl-2-cyclopenten-1-one
149	C8H12O2	4-ethyl-2-hydroxy-3-methyl-2-cyclopenten-1-one
149	C8H12O2	3,5,5-trimethyl-1,2-cyclopentanedione
149	C8H12O2	3-isopropyl-1,2-cyclopentanedione
149	C8H12O2	ethyl sorbate
149	C8H12O2	3,4,4-trimethyl-1,2-cyclopentanedione
150	C9H16O	(3e)-2,3,4-trimethylhex-3-enal
150	C9H16O	(3z,6z)-3,6-nonadien-1-ol
150	C9H16O	(z)-6-nonenal
150	C9H16O	2,6-nonadien-1-ol
150	C9H16O	2-nonenal
150	C9H16O	(±)-2,6-dimethyl-5-heptenal
150	C9H16O	trans-4-nonenal
150	C9H16O	2-methyl-2-octenal
150	C9H16O	(±)-2,2,6-trimethylcyclohexanone
150	C9H16O	8-nonen-3-one
150	C9H16O	5-nonen-2-one
150	C9H16O	3-nonen-2-one
150	C9H16O	2,4-nonadien-1-ol
150	C9H16O	(e)-2-nonen-4-one
150	C9H16O	8-nonen-2-one
150	C9H16O	1-nonen-4-one
150	C9H16O	santene hydrate
150	C9H16O	2-ethyl-2-heptenal
150	C9H16O	3-methylene-2-octanone
150	C9H16O	(3e,6z)-3,6-nonadien-1-ol
150	C9H16O	(2xi,4xi)-2,4-nonadien-1-ol
150	C9H16O	7-methyl-3-octen-2-one
150	C9H16O	3-nonen-5-one
151	CH4NO5P	carbamoyl phosphate
152	C2H8NO2PS	methamidophos
152	C2H8NO2PS	(±)-methamidophos
155	C6H6O2S	thien-2-ylacetate
155	C6H6O2S	methyl thiophene-2-carboxylate
155	C6H6O2S	s-(2-furanylmethyl) methanethioate
155	C6H6O2S	methyl 2-thiofuroate
156	C6H6O4	2-hydroxymuconate semialdehyde
156	C6H6O4	cis,cis-muconate
156	C6H6O4	2-oxo-2,3-dihydrofuran-5-acetate
156	C6H6O4	cis,trans-hexadienedioate
156	C6H6O4	1,2,3,5-tetrahydroxybenzene
156	C6H6O4	2,5-dihydro-5-oxofuran-2-acetate
156	C6H6O4	cis,cis-4-hydroxymuconic semialdehyde
156	C6H6O4	kojic acid
156	C6H6O4	(s)-5-oxo-2,5-dihydrofuran-2-acetate
156	C6H6O4	5-hydroxymethyl-2-furoate
156	C6H6O4	cis,cis-muconic acid
156	C6H6O4	cis,trans-muconate
156	C6H6O4	(2e,4e)-5-carboxypenta-2,4-dienoate
156	C6H6O4	5-hydroxymethyl-2-furoic acid
156	C6H6O4	trans-trans-muconic acid
156	C6H6O4	sumiki''s acid
156	C6H6O4	5-hydroxymethyl-2-furanoate
156	C6H6O4	5-hydroxymaltol
156	C6H6O4	2,3-methylenesuccinic acid
156	C6H6O4	benzene-1,2,3,5-tetrol
156	C6H6O4	benzene-1,2,3,4-tetrol
157	C7H10O3	4-oxocyclohexanecarboxylate
157	C7H10O3	5-ethyl-3-hydroxy-4-methyl-2(5h)-furanone
157	C7H10O3	homofureanol
157	C7H10O3	mesifurane
157	C7H10O3	erinapyrone a
157	C7H10O3	erinapyrone b
158	C11H10	1-methylnaphthalene
159	C8H14O2	cycloheptanecarboxylic acid
159	C8H14O2	cyclohexyl acetate
159	C8H14O2	2-n-propyl-4-pentenoic acid
159	C8H14O2	2-n-propyl-2-pentenoic acid
159	C8H14O2	2-n-propyl-3-pentenoic acid
159	C8H14O2	allyl isovalerate
159	C8H14O2	(z)-3-hexen-1-ol acetate
159	C8H14O2	cyclohexylacetic acid
159	C8H14O2	(e,e)-piperic acid
159	C8H14O2	(3z)-hex-3-en-1-yl acetate
159	C8H14O2	2-octenoic acid
159	C8H14O2	trans-2-octenoic acid
159	C8H14O2	4-ene-valproic acid
159	C8H14O2	2-ene-valproic acid
159	C8H14O2	(3z)-2-propylpent-3-enoic acid
159	C8H14O2	(3e)-2-propylpent-3-enoic acid
159	C8H14O2	ethyl (±)-2-methyl-4-pentenoate
159	C8H14O2	2,3-octanedione
159	C8H14O2	methyl cyclohexanecarboxylate
159	C8H14O2	cyclohexaneacetic acid
159	C8H14O2	allyl valerate
159	C8H14O2	cis-5-octenoic acid
159	C8H14O2	ethyl (e)-3-hexenoate
159	C8H14O2	ethyl 5-hexenoate
159	C8H14O2	ethyl 2e-hexenoate
159	C8H14O2	ethyl trans-2-methyl-2-pentenoate
159	C8H14O2	trans-3-hexenyl acetate
159	C8H14O2	4-butyl-gamma-butyrolactone
159	C8H14O2	2-methylpropyl (2e)-butenoate
159	C8H14O2	2-methylallyl butyrate
159	C8H14O2	ethyl 2-methyl-3-pentenoate
159	C8H14O2	isopropyl tiglate
159	C8H14O2	xi-tetrahydro-3-propyl-2h-pyran-2-one
159	C8H14O2	2-propenyl 3-methylbutanoate
159	C8H14O2	xi-tetrahydro-6-propyl-2h-pyran-2-one
159	C8H14O2	(e)-4-octenoic acid
159	C8H14O2	methyl 2-heptenoate
159	C8H14O2	2-hexenyl acetate
159	C8H14O2	cis-3-hexenyl acetate
159	C8H14O2	ethyl-3-hexanoate
161	C10H9N	2-naphthylamine
161	C10H9N	quinaldine
161	C10H9N	6-methylquinoline
161	C10H9N	2-aminonaphthalene
162	C6H8S2	3-(methylthio)methylthiophene
162	C6H8S2	2-vinyl-4h-1,3-dithiine
162	C6H8S2	2-methyl-5-(methylthio)thiophene
163	C6H8O4	2,3-dimethylmaleate
163	C6H8O4	triacetate
163	C6H8O4	methylitaconate
163	C6H8O4	2-methyleneglutarate
163	C6H8O4	2-hydroxy-2-(hydroxymethyl)-2h-pyran-3(6h)-one
163	C6H8O4	1,5-anhydro-4-deoxy-d-glycero-hex-3-en-2-ulose
163	C6H8O4	1,5-anhydro-4-deoxy-d-glycero-hex-1-en-3-ulose
163	C6H8O4	dimethylmaleic acid
163	C6H8O4	dimethyl maleate
163	C6H8O4	(e)-3-methylglutaconic acid
163	C6H8O4	trans-2-hexenedioic acid
163	C6H8O4	trans-3-hexenedioic acid
163	C6H8O4	3-hexenedioic acid
163	C6H8O4	3-methylglutaconic acid
163	C6H8O4	(e)-2-methylglutaconic acid
163	C6H8O4	3-hydroxyadipic acid 3,6-lactone
163	C6H8O4	dimethyl fumarate
163	C6H8O4	maleic acid homopolymer
163	C6H8O4	ethyl hydrogen fumarate
164	C10H8O	2-naphthol
164	C10H8O	1-naphthol
164	C10H8O	(1r,2s)-naphthalene 1,2-oxide
164	C10H8O	(1s,2r)-naphthalene 1,2-oxide
164	C10H8O	naphthalene 1,2-oxide
164	C10H8O	naphthalene epoxide
164	C10H8O	(z)-2-decene-4,6,8-triyn-1-ol
166	C7H12O3	trans-4-hydroxycyclohexanecarboxylate
166	C7H12O3	7-oxoheptanoic acid
166	C7H12O3	trans-4-hydroxycyclohexanecarboxylic acid
166	C7H12O3	4-hydroxycyclohexylcarboxylic acid
166	C7H12O3	tetrahydrofurfuryl acetate
166	C7H12O3	botryodiplodin
166	C7H12O3	methyl (r)-3-methyl-2-oxopentanoate
166	C7H12O3	ethyl levulinate
167	C8H16O2	octanoic acid
167	C8H16O2	valproic acid
167	C8H16O2	octanoate
167	C8H16O2	ethyl hexanoate
167	C8H16O2	pentyl propanoate
167	C8H16O2	isoamyl propanoate
167	C8H16O2	hexyl acetate
167	C8H16O2	isobutyl butyrate
167	C8H16O2	tetrahydro-2,5-dimethyl-2h-pyranmethanol
167	C8H16O2	caprylic acid
167	C8H16O2	(3r,5z)-5-octene-1,3-diol
167	C8H16O2	2-ethylhexanoic acid
167	C8H16O2	1-hydroxy-3-octanone
167	C8H16O2	methyl heptanoate
167	C8H16O2	ethyl (±)-2-methylpentanoate
167	C8H16O2	2-methylheptanoic acid
167	C8H16O2	6-methylheptanoic acid
167	C8H16O2	methyl 5-methylhexanoate
167	C8H16O2	2-ethylbutyl acetate
167	C8H16O2	isopropyl 3-methylbutanoate
167	C8H16O2	propyl 3-methylbutanoate
167	C8H16O2	cis- and trans-2-isobutyl-4-methyl-1,3-dioxolane
167	C8H16O2	1,1-dimethoxy-trans-2-hexene
167	C8H16O2	ethyl 4-methylpentanoate
167	C8H16O2	3-hydroxy-2-octanone
167	C8H16O2	valeraldehyde propyleneglycol acetal
167	C8H16O2	2-methylpropyl butanoate
167	C8H16O2	3-methylbutyl propanoate
167	C8H16O2	ethyl (±)-3-methylpentanoate
167	C8H16O2	heptyl formate
167	C8H16O2	(±)-5-hydroxy-4-octanone
167	C8H16O2	3-(hydroxymethyl)-2-heptanone
167	C8H16O2	isopropyl 2-methylbutanoate
167	C8H16O2	butyl butyrate
167	C8H16O2	butyl isobutyrate
167	C8H16O2	isobutyl isobutyrate
167	C8H16O2	propyl pentanoate
167	C8H16O2	ethyl 2-ethylbutanoate
167	C8H16O2	octanoate radical
167	C8H16O2	2-ethylhexanoate (isobar with 2-propylpentanoate)
169	C9H7NO	3-methyleneoxindole
169	C9H7NO	isocarbostyril
169	C9H7NO	quinolin-2-ol
169	C9H7NO	4-hydroxyquinoline
169	C9H7NO	2(1h)-quinolinone
169	C9H7NO	indole-3-carboxaldehyde
169	C9H7NO	8-hydroxyquinoline
169	C9H7NO	1h-indole-3-carboxaldehyde
171	C5H6O5	2-oxoglutarate
171	C5H6O5	oxaloacetate 4-methyl ester
171	C5H6O5	5-hydroxy-2,4-dioxopentanoate
171	C5H6O5	methyloxaloacetate
171	C5H6O5	dehydro-d-arabinono-1,4-lactone
171	C5H6O5	2-oxoglutaric acid
171	C5H6O5	oxoglutaric acid
171	C5H6O5	3-oxoglutaric acid
171	C6H10S2	diallyl disulfide
171	C6H10S2	di-2-propenyl disulfide, 9ci
171	C6H10S2	(e,e)-di-1-propenyl disulfide
171	C6H10S2	(e)-1-propenyl 2-propenyl disulfide
172	C9H6O2	coumarin
172	C9H6O2	chromone
172	C9H6O2	phenylpropiolic acid
172	C9H6O2	2-benzofurancarboxaldehyde
173	C6H10O4	2-aceto-2-hydroxybutanoate
173	C6H10O4	mevaldate
173	C6H10O4	2-dehydropantoate
173	C6H10O4	(r)-4-dehydropantoate
173	C6H10O4	3-hydroxy-3-methyl-2-oxopentanoic acid
173	C6H10O4	(s)-2-aceto-2-hydroxybutanoate
173	C6H10O4	adipate
173	C6H10O4	4-hydroxy-2-oxohexanoic acid
173	C6H10O4	piperazine adipate
173	C6H10O4	(r)-3-hydroxy-3-methyl-2-oxopentanoate
173	C6H10O4	3-hydroxy-5-oxohexanoate
173	C6H10O4	(s)-2-acetyl-2-hydroxybutanoic acid
173	C6H10O4	adipic acid
173	C6H10O4	3-methylglutaric acid
173	C6H10O4	2-methylglutaric acid
173	C6H10O4	monomethyl glutaric acid
173	C6H10O4	2,2-dimethylsuccinic acid
173	C6H10O4	solerol
173	C6H10O4	methylglutaric acid
173	C6H10O4	(s)-2-aceto-2-hydroxybutanoic acid
173	C6H10O4	dimethyl succinate
173	C6H10O4	4-ethoxy-4-oxobutanoic acid
174	C5H10N2O3	l-glutamine
174	C5H10N2O3	glutamine
174	C5H10N2O3	d-glutamine
174	C5H10N2O3	3-ureidoisobutyrate
174	C5H10N2O3	isoglutamine
174	C5H10N2O3	3-ureidoisobutyric acid
174	C5H10N2O3	ureidoisobutyric acid
174	C5H10N2O3	alanylglycine
174	C5H10N2O3	alanyl-glycine
177	C7H14O3	3-hydroxyheptanoic acid
177	C7H14O3	poloxamer
177	C7H14O3	3-hydroxyisoheptanoic acid
177	C7H14O3	ethylene oxide/propylene oxide copolymer
177	C7H14O3	(+/-)-ethyl 2-hydroxy-2-methylbutyrate
177	C7H14O3	methyl dl-leucate
177	C7H14O3	methyl (±)-3-hydroxyhexanoate
177	C7H14O3	butyl lactate
177	C7H14O3	ethyl 2-hydroxyisovalerate
178	C6H14N2O2	l-lysine
178	C6H14N2O2	d-lysine
178	C6H14N2O2	(3s)-3,6-diaminohexanoate
178	C6H14N2O2	(3s,5s)-3,5-diaminohexanoate
178	C6H14N2O2	2,5-diaminohexanoate
178	C6H14N2O2	lysine
178	C6H14N2O2	(2r,3r)-3-methylornithine
178	C6H14N2O2	(3s)-3,6-diaminohexanoic acid
178	C6H14N2O2	(3s,5s)-3,5-diaminohexanoic acid
178	C6H14N2O2	2,6-diaminohexanoic acid
179	C8H5NO2	indole-5,6-quinone
179	C8H5NO2	isatin
179	C8H5NO2	agrocybin
179	C8H5NO2	1h-indole-2,3-dione
182	C6H13NOS	5-methylthiopentanaldoxime
183	C5H8O5	d-arabinono-1,4-lactone
183	C5H8O5	2-dehydro-3-deoxy-l-arabinonate
183	C5H8O5	citramalate
183	C5H8O5	(r)-2-hydroxyglutarate
183	C5H8O5	l-arabinono-1,4-lactone
183	C5H8O5	d-xylonolactone
183	C5H8O5	(r)-2-methylmalate
183	C5H8O5	(s)-2-methylmalate
183	C5H8O5	2-hydroxyglutarate
183	C5H8O5	deoxyribonolactone
183	C5H8O5	d-xylono-1,4-lactone
183	C5H8O5	l-xylono-1,4-lactone
183	C5H8O5	(s)-2-hydroxyglutarate
183	C5H8O5	2-dehydro-3-deoxy-d-xylonate
183	C5H8O5	l-arabinono-1,5-lactone
183	C5H8O5	l-threo-3-methylmalate
183	C5H8O5	d-threo-3-methylmalate
183	C5H8O5	d-erythro-3-methylmalate
183	C5H8O5	citramalic acid
183	C5H8O5	d-xylono-1,5-lactone
183	C5H8O5	2-hydroxyglutaric acid
183	C5H8O5	(r)-2-hydroxyglutaric acid
183	C5H8O5	(s)-2-hydroxyglutaric acid
183	C5H8O5	d-ribono-1,4-lactone
183	C5H8O5	3-methylmalate(2-)
183	C5H8O5	3-hydroxyglutaric acid
183	C5H8O5	d-2-hydroxyglutaric acid
183	C5H8O5	l-2-hydroxyglutaric acid
183	C5H8O5	ribonolactone
183	C6H12S2	2-propenyl propyl disulfide
183	C6H12S2	methyl 3-methyl-1-butenyl disulfide
183	C6H12S2	1-propenyl propyl disulfide
184	C9H8O2	trans-cinnamate
184	C9H8O2	dihydrocoumarin
184	C9H8O2	4-hydroxycinnamyl aldehyde
184	C9H8O2	3-hydroxy-1-indanone
184	C9H8O2	3-isochromanone
184	C9H8O2	cinnamic acid
184	C9H8O2	pyruvophenone
184	C9H8O2	3,4-dihydrocoumarin
184	C9H8O2	4-hydroxycinnamaldehyde
184	C9H8O2	trans-cinnamic acid
184	C9H8O2	cis-cinnamic acid
184	C9H8O2	1-phenyl-1,2-propanedione
184	C9H8O2	(e)-3-(2-hydroxyphenyl)-2-propenal
184	C9H8O2	di-2-furanylmethane
184	C9H8O2	3,4-dihydro-2h-1-benzopyran-2-one
184	C9H8O2	(e)-3-(4-hydroxyphenyl)-2-propenal
184	C9H8O2	3-phenylprop-2-enoic acid
184	C9H8O2	3-(2-hydroxyphenyl)prop-2-enal
184	C9H8O2	(2z)-2-hydroxy-3-phenylprop-2-enal
184	C9H8O2	(2e)-3-(3-hydroxyphenyl)prop-2-enal
184	C9H8O2	3-phenyloxirane-2-carbaldehyde
184	C9H8O2	3-(4-hydroxyphenyl)prop-2-enal
185	C6H12O4	(r)-mevalonate
185	C6H12O4	(r)-pantoate
185	C6H12O4	(s)-mevalonate
185	C6H12O4	3,6-dideoxy-l-galactose
185	C6H12O4	2,3-dihydroxy-3-methylpentanoate
185	C6H12O4	(r)-2,3-dihydroxy-3-methylpentanoate
185	C6H12O4	abequose
185	C6H12O4	mevalonic acid
185	C6H12O4	(2r,3r)-2,3-dihydroxy-3-methylpentanoic acid
185	C6H12O4	2-(2-methoxyethoxy)propanoic acid
185	C6H12O4	(r) 2,3-dihydroxy-3-methylvalerate
185	C6H12O4	glycerol 1-propanoate
185	C6H12O4	(2-methoxyethoxy)propanoic acid
186	C10H12O	4-isopropylbenzaldehyde
186	C10H12O	anethole
186	C10H12O	estragole
186	C10H12O	5,6,7,8-tetrahydro-2-naphthol
186	C10H12O	trans-lachnophyllol
186	C10H12O	cuminaldehyde
186	C10H12O	4-phenyl-3-buten-2-ol
186	C10H12O	2,3,6-trimethylbenzaldehyde
186	C10H12O	duryl aldehyde
186	C10H12O	2,4,6-trimethylbenzaldehyde
186	C10H12O	3,4,5-trimethylbenzaldehyde
186	C10H12O	2'',4''-dimethylacetophenone
186	C10H12O	2-(4-methylphenyl)propanal
186	C10H12O	1-methoxy-4-(2-propenyl)benzene
186	C10H12O	p-ethylacetophenone
186	C10H12O	(2e)-2-methyl-3-phenylprop-2-en-1-ol
186	C10H12O	4-phenylbutan-2-one
190	C4H6O6	meso-tartaric acid
190	C4H6O6	(r,r)-tartaric acid
190	C4H6O6	(s,s)-tartaric acid
190	C4H6O6	l-tartaric acid
190	C4H6O6	d-tartaric acid
190	C4H6O6	3-carboxy-2,3-dihydroxypropanoate
190	C4H6O6	2,3-dihydroxybutanedioic acid
191	C8H6O3	alpha-oxo-benzeneacetic acid
191	C8H6O3	2-carboxybenzaldehyde
191	C8H6O3	piperonal
191	C8H6O3	phenylglyoxylic acid
191	C8H6O3	(e)-8-hydroxy-2-octene-4,6-diynoic acid
191	C8H6O3	4-hydroxyphthalide
191	C8H6O3	3,4-methylenedioxybenzaldehyde
191	C8H6O3	1,4-benzodioxin-2(3h)-one
192	C9H10O2	orsellinate
192	C9H10O2	tolylacetate
192	C9H10O2	4-coumaryl alcohol
192	C9H10O2	phenylpropanoate
192	C9H10O2	p-hydroxypropiophenone
192	C9H10O2	benzyl acetate
192	C9H10O2	4-hydroxydihydrocinnamaldehyde
192	C9H10O2	4-vinylguaiacol
192	C9H10O2	phenyl glycidyl ether
192	C9H10O2	(2e,4e,6e)-4-methylocta-2,4,6-trienedial
192	C9H10O2	3-phenylpropionic acid
192	C9H10O2	o-orsellinic acid
192	C9H10O2	2-methoxy-4-vinylphenol
192	C9H10O2	hydratropic acid
192	C9H10O2	trans-p-coumaryl alcohol
192	C9H10O2	3,4-dimethylbenzoic acid
192	C9H10O2	2-phenylethyl formate
192	C9H10O2	3-methylphenylacetic acid
192	C9H10O2	hydrocinnamic acid
192	C9H10O2	4-ethylbenzoic acid
192	C9H10O2	2-phenylpropionate
192	C9H10O2	o-tolyl acetate
192	C9H10O2	p-tolyl acetate
192	C9H10O2	2''-methoxyacetophenone
192	C9H10O2	4''-methoxyacetophenone
192	C9H10O2	2''-hydroxy-5''-methylacetophenone
192	C9H10O2	methyl phenylacetate
192	C9H10O2	ethyl benzoate
192	C9H10O2	4-ethoxybenzaldehyde
192	C9H10O2	1-phenylethyl formate
192	C9H10O2	2-ethyl-4-(2-furanyl)-2-propenal
192	C9H10O2	2-(2-furanyl)-3-methyl-2-butenal
192	C9H10O2	4-hydroxy-3-methylacetophenone
192	C9H10O2	3''-carboxy-alpha-chromanol
192	C9H10O2	3-ethenyl-5-methoxyphenol
192	C9H10O2	3-(2-hydroxyphenyl)propanal
192	C9H10O2	2-(3-hydroxyprop-1-en-1-yl)phenol
192	C9H10O2	4-(prop-2-en-1-yl)benzene-1,2-diol
192	C9H10O2	2-hydroxy-3-phenylpropanal
192	C9H10O2	3-hydroxy-3-phenylpropanal
192	C9H10O2	3-(3-hydroxyphenyl)propanal
192	C9H10O2	3-(4-hydroxyphenyl)propanal
192	C9H10O2	3-[(1e)-3-hydroxyprop-1-en-1-yl]phenol
192	C9H10O2	(3-phenyloxiran-2-yl)methanol
192	C9H10O2	4-(3-hydroxyprop-1-en-1-yl)phenol
193	C10H14O	(-)-carvone
193	C10H14O	(+)-sabinone
193	C10H14O	piperitenone
193	C10H14O	isopiperitenone
193	C10H14O	(-)-isopiperitenone
193	C10H14O	perillyl aldehyde
193	C10H14O	p-cumic alcohol
193	C10H14O	carvacrol
193	C10H14O	chrysanthenone
193	C10H14O	menthofuran
193	C10H14O	pinocarvone
193	C10H14O	thymol
193	C10H14O	umbellulone
193	C10H14O	verbenone
193	C10H14O	(+)-(s)-carvone
193	C10H14O	(+)-chrysanthenone
193	C10H14O	myrtenal
193	C10H14O	2-tert-butylphenol
193	C10H14O	2-sec-butylphenol
193	C10H14O	4-sec-butylphenol
193	C10H14O	3-tert-butylphenol
193	C10H14O	4-tert-butylphenol
193	C10H14O	4-n-butylphenol
193	C10H14O	4-isopropyl-3-methylphenol
193	C10H14O	eucarvone
193	C10H14O	safranal
193	C10H14O	(+)-menthofuran
193	C10H14O	(+)-carvone
193	C10H14O	imidazolidin-2-one
193	C10H14O	carvone
193	C10H14O	2-(4-methylphenyl)-2-propanol
193	C10H14O	2-methyl-1-phenyl-2-propanol
193	C10H14O	4-phenyl-2-butanol
193	C10H14O	cuminyl alcohol
193	C10H14O	2-trans-4-trans-7-cis-decatrienal
193	C10H14O	1-methoxy-4-propylbenzene
193	C10H14O	(2e,4z,7z)-2,4,7-decatrienal
193	C10H14O	2-(4-methylphenyl)-1-propanol
193	C10H14O	teresantalal
193	C10H14O	(r)-carvone
193	C10H14O	2,6,6-trimethyl-1,4-cyclohexadiene-1-carboxaldehyde
193	C10H14O	3-caren-5-one
193	C10H14O	(-)-pinocarvone
193	C10H14O	5-isopropyl-2-methylphenol
193	C10H14O	1-acetyl-4-isopropenylcyclopentene
193	C10H14O	(r)-menthofuran
193	C10H14O	linden ether
193	C10H14O	4,6-decadiyn-1-ol
193	C10H14O	(s)-2-methyl-5-(1-methylethenyl)-2-cyclohexen-1-one
193	C10H14O	2-methyl-3-phenylpropan-1-ol
194	C7H5NOS	benzo[d]isothiazol-3-one
194	C7H5NOS	1,2-benzisothiazol-3(2h)-one
194	C7H5NOS	4-thiocyanatophenol
198	C5H4N4O2	xanthine
198	C5H4N4O2	alloxanthine
198	C5H4N4O2	9h-xanthine
198	C5H4N4O2	oxypurinol
198	C5H4N4O2	6,8-dihydroxypurine
199	C8H8O3	4-hydroxyphenylacetate
199	C8H8O3	4-hydroxy-3-methoxy-benzaldehyde
199	C8H8O3	(r)-mandelate
199	C8H8O3	(s)-mandelate
199	C8H8O3	phenoxyacetate
199	C8H8O3	4-methoxybenzoate
199	C8H8O3	3-methoxytropolone
199	C8H8O3	6-methylsalicylate
199	C8H8O3	2',4'-dihydroxyacetophenone
199	C8H8O3	3,4-dihydroxyphenylacetaldehyde
199	C8H8O3	3-hydroxyphenylacetate
199	C8H8O3	2-hydroxyphenylacetate
199	C8H8O3	3',4'-dihydroxyacetophenone
199	C8H8O3	2-(hydroxymethyl)benzoic acid
199	C8H8O3	resorcinol monoacetate
199	C8H8O3	methyl salicylate
199	C8H8O3	4-hydroxyphenacyl alcohol
199	C8H8O3	4-hydroxyphenyl acetate
199	C8H8O3	3-methylsalicylate
199	C8H8O3	4-methylsalicylate
199	C8H8O3	4-hydroxymethylsalicylaldehyde
199	C8H8O3	menisdaurilide
199	C8H8O3	3-hydroxyphenylacetic acid
199	C8H8O3	(r)-mandelic acid
199	C8H8O3	4-hydroxyphenylacetic acid
199	C8H8O3	vanillin
199	C8H8O3	3-methylsalicylic acid
199	C8H8O3	(2-hydroxyphenyl)acetic acid
199	C8H8O3	methylparaben
199	C8H8O3	(s)-mandelic acid
199	C8H8O3	2,4'-dihydroxyacetophenone
199	C8H8O3	4-methoxybenzoic acid
199	C8H8O3	o-methylsalicylic acid
199	C8H8O3	phenoxyacetic acid
199	C8H8O3	4-hydroxy-3-methylbenzoic acid
199	C8H8O3	p-hydroxyphenylacetic acid
199	C8H8O3	ortho-hydroxyphenylacetic acid
199	C8H8O3	mandelic acid
199	C8H8O3	p-anisic acid
199	C8H8O3	3-cresotinic acid
199	C8H8O3	2,4''-dihydroxyacetophenone
199	C8H8O3	2'',3''-dihydroxyacetophenone
199	C8H8O3	2'',4''-dihydroxyacetophenone
199	C8H8O3	2'',6''-dihydroxyacetophenone
199	C8H8O3	3'',4''-dihydroxyacetophenone
199	C8H8O3	3'',5''-dihydroxyacetophenone
199	C8H8O3	methyl furfuracrylate
199	C8H8O3	2-methoxybenzoic acid
199	C8H8O3	3-methoxybenzoic acid
199	C8H8O3	2'',5''-dihydroxyacetophenone
199	C8H8O3	ethyl 2-furanyl diketone
199	C8H8O3	1-(5-methyl-2-furanyl)-1,2-propanedione
199	C8H8O3	methyl 2-hydroxybenzoate
199	C8H8O3	2-propenyl 2-furancarboxylate
199	C8H8O3	1-(2-furanyl)-1,3-butanedione
199	C8H8O3	2-hydroxy-2-phenylacetic acid
199	C8H8O3	5-ethenylbenzene-1,2,3-triol
199	C8H8O3	4-[(e)-2-hydroxyethenyl]benzene-1,2-diol
200	C9H12O2	3-isopropylcatechol
200	C9H12O2	2-isopropoxyphenol
200	C9H12O2	2-isopropyl-1,4-benzenediol
200	C9H12O2	3-(4-hydroxyphenyl)-1-propanol
200	C9H12O2	3-(5-methyl-2-furanyl)butanal
200	C9H12O2	2-propenyl 2,4-hexadienoate
200	C9H12O2	1-(2-furanyl)-1-pentanone
200	C9H12O2	4-(ethoxymethyl)phenol
200	C9H12O2	4-ethyl-2-methoxyphenol
200	C9H12O2	2,6,6-trimethyl-2-cyclohexene-1,4-dione
200	C9H12O2	2-(ethoxymethyl)phenol
200	C9H12O2	(dimethoxymethyl)benzene
200	C9H12O2	3,5-dimethoxytoluene
200	C9H12O2	3-ethyl-5-methoxyphenol
201	C10H16O	(+)-camphor
201	C10H16O	(-)-camphor
201	C10H16O	(-)-trans-carveol
201	C10H16O	(-)-trans-isopiperitenol
201	C10H16O	geranial
201	C10H16O	(+)-cis-sabinol
201	C10H16O	perillyl alcohol
201	C10H16O	alpha-pinene-oxide
201	C10H16O	(z)-2-methyl-5-isopropylhexa-2,5-dienal
201	C10H16O	limonene-1,2-epoxide
201	C10H16O	cis-citral
201	C10H16O	fenchone
201	C10H16O	(+)-piperitone
201	C10H16O	pulegone
201	C10H16O	thujone
201	C10H16O	(1s,4r)-(+)-fenchone
201	C10H16O	(4r,6r)-cis-carveol
201	C10H16O	(1r,4r)-dihydrocarvone
201	C10H16O	(1s,4r)-iso-dihydrocarvone
201	C10H16O	(4s,6s)-cis-carveol
201	C10H16O	(+)-trans-carveol
201	C10H16O	(1r,4s)-iso-dihydrocarvone
201	C10H16O	(1s,4s)-dihydrocarvone
201	C10H16O	myrtenol
201	C10H16O	pinocarveol
201	C10H16O	trans-2-methyl-5-isopropylhexa-2,5-dienal
201	C10H16O	(+)-cis-isopulegone
201	C10H16O	(-)-pulegone
201	C10H16O	p-menth-8-en-2-one
201	C10H16O	dl-camphor
201	C10H16O	(4s)-limonene-1,2-epoxide
201	C10H16O	(+)-thujan-3-one
201	C10H16O	beta-cyclocitral
201	C10H16O	(r)-camphor
201	C10H16O	limonene 1,2-epoxide
201	C10H16O	(-)-dihydrocarvone
201	C10H16O	(-)-cis-carveol
201	C10H16O	carveol
201	C10H16O	(+)-cis-carveol
201	C10H16O	dihydrocarvone
201	C10H16O	alpha-pinene oxide
201	C10H16O	(+)-pulegone
201	C10H16O	p-menth-8-en-3-one
201	C10H16O	alpha-campholenaldehyde
201	C10H16O	piperitone
201	C10H16O	(+)-beta-thujone
201	C10H16O	(-)-beta-thujone
201	C10H16O	4-(1-methylethyl)-1-cyclohexene-4-carboxaldehyde
201	C10H16O	(-)-alpha-thujone
201	C10H16O	p-menth-3-en-9-al
201	C10H16O	isocitral
201	C10H16O	3-methyl-5-propyl-2-cyclohexen-1-one
201	C10H16O	2,6-dimethyl-1,7-octadien-3-one
201	C10H16O	(e)-3,7-dimethyl-1,5,7-octatrien-3-ol
201	C10H16O	2-(trans-2-pentenyl)cyclopentanone
201	C10H16O	p-mentha-1(6),8-dien-3-ol
201	C10H16O	cis-2-thujen-4-ol
201	C10H16O	(r)-campholenic aldehyde
201	C10H16O	(r)-carvotanacetone
201	C10H16O	(+)-fenchone
201	C10H16O	(1s,4r)-p-mentha-2,8-dien-1-ol
201	C10H16O	(1r,4r)-p-mentha-2,8-dien-1-ol
201	C10H16O	2-pinen-10-ol
201	C10H16O	dehydrolinalool
201	C10H16O	darwinol
201	C10H16O	1,2-epoxy-p-menth-8-ene
201	C10H16O	(s)-9,10-cyclo-p-menth-1-en-4-ol
201	C10H16O	(z)-2-methyl-6-methylene-2,7-octadien-1-ol
201	C10H16O	(2s,4r)-p-mentha-1(7),5-dien-2-ol
201	C10H16O	teresantalol
201	C10H16O	(s)-phellandral
201	C10H16O	(r)-p-menth-4(8)-en-3-one
201	C10H16O	3-pinanone
201	C10H16O	alpha-cyclocitral
201	C10H16O	(r)-piperitone
201	C10H16O	(s)-piperitone
201	C10H16O	(-)-trans-isopulegone
201	C10H16O	(-)-isopinocamphone
201	C10H16O	marmelo oxide a
201	C10H16O	dehydro-1,8-cineole
201	C10H16O	(r)-p-mentha-1,8-dien-7-ol
201	C10H16O	(s)-p-mentha-1,8-dien-7-ol
201	C10H16O	(+)-3-thujone
201	C10H16O	(-)-3-thujone
201	C10H16O	(-)-3-isothujone
201	C10H16O	(-)-pinocamphone
201	C10H16O	(-)-trans-pinocarveol
201	C10H16O	verbenol
201	C10H16O	(e,e)-2,4-decadienal
201	C10H16O	6,8-epoxy-p-menth-2-ene
201	C10H16O	terpinolene oxide
201	C10H16O	(2s,4r)-p-mentha-1(7),8-dien-2-ol
201	C10H16O	p-mentha-1,8-dien-4-ol
201	C10H16O	(r)-p-mentha-1,8-dien-10-ol
201	C10H16O	4-acetyl-1,4-dimethyl-1-cyclohexene
201	C10H16O	hop ether
201	C10H16O	tetrahydro-5-isopropenyl-2-methyl-2-vinylfuran
201	C10H16O	junionone
201	C10H16O	xi-p-mentha-3,8-dien-1-ol
201	C10H16O	xi-p-mentha-1(7),2-dien-4-ol
201	C10H16O	xi-pinol
201	C10H16O	photocitral a
201	C10H16O	xi-3,6-dihydro-4-methyl-2-(2-methyl-1-propenyl)-2h-pyran
201	C10H16O	3,4-epoxy-p-menth-1(7)-ene
201	C10H16O	2-hexylfuran
201	C10H16O	anethofuran
201	C10H16O	isocyclocitral
201	C10H16O	3-thujanone
201	C10H16O	3-cyclohexene-1-carboxaldehyde, 1,3,4-trimethyl-
201	C10H16O	camphor
201	C10H16O	carvotanacetone
201	C10H16O	p-menth-1-en-9-al
203	C7H7NO3	3-hydroxyanthranilate
203	C7H7NO3	3-hydroxy-2-methylpyridine-5-carboxylate
203	C7H7NO3	4-aminosalicylate
203	C7H7NO3	(5r)-carbapen-2-em-3-carboxylate
203	C7H7NO3	4-nitroanisole
203	C7H7NO3	salicylhydroxamic acid
203	C7H7NO3	3-amino-5-hydroxybenzoate
203	C7H7NO3	3-amino-4-hydroxybenzoate
203	C7H7NO3	o-hydroxylaminobenzoate
203	C7H7NO3	2-nitroanisole
203	C7H7NO3	3-hydroxyanthranilic acid
203	C7H7NO3	4-aminosalicylic acid
203	C7H7NO3	mesalamine
203	C7H7NO3	3-aminosalicylic acid
203	C7H7NO3	aminosalicylic acid
203	C7H7NO3	mesalazine
203	C7H7NO3	6-methoxy-pyridine-3-carboxylic acid
203	C7H7NO3	2-nitro-p-cresol
206	C7H6O4	2,3-dihydroxybenzoate
206	C7H6O4	3,4-dihydroxybenzoate
206	C7H6O4	2,5-dihydroxybenzoate
206	C7H6O4	patulin
206	C7H6O4	2,5-dihydroxybenzoic acid
206	C7H6O4	2,3-dihydroxybenzoic acid
206	C7H6O4	3,4-dihydroxybenzoic acid
206	C7H6O4	3,5-dihydroxybenzoic acid
206	C7H6O4	2,6-dihydroxybenzoic acid
206	C7H6O4	gentisic acid
206	C7H6O4	2-pyrocatechuic acid
206	C7H6O4	protocatechuic acid
206	C7H6O4	2,4-dihydroxybenzoic acid
206	C7H6O4	2,4,6-trihydroxybenzaldehyde
207	C8H10O3	vanillyl alcohol
207	C8H10O3	2,6-dimethoxyphenol
207	C8H10O3	hydroxytyrosol
207	C8H10O3	sylvopinol
207	C8H10O3	4-hydroxy-3-methoxybenzenemethanol
207	C8H10O3	propyl 2-furoate
207	C8H10O3	2-furanylmethyl propanoate
207	C8H10O3	3,5-dimethoxyphenol
207	C8H10O3	5-ethylbenzene-1,2,3-triol
207	C8H10O3	2,4-dimethylbenzene-1,3,5-triol
207	C8H10O3	5-methoxy-4-methylbenzene-1,3-diol
207	C8H10O3	5-methoxy-2-methylbenzene-1,3-diol
207	C8H10O3	2,3-dimethoxyphenol
207	C8H10O3	1-(4-hydroxyphenyl)ethane-1,2-diol
208	C9H14O2	boschnialactone
208	C9H14O2	(e)-4-oxonon-2-enal
208	C9H14O2	methyl 2-octynoate
208	C9H14O2	2,4-hexadienyl propionate
208	C9H14O2	2-nonenoic acid gamma-lactone
208	C9H14O2	(e)-2,6-dimethyl-2,5-heptadienoic acid
208	C9H14O2	3,5,5-trimethyl-1,2-cyclohexanedione
208	C9H14O2	enol-3,5,5-trimethyl-1,2-cyclohexanedione
208	C9H14O2	octahydro-2h-1-benzopyran-2-one
208	C9H14O2	allyl hexenoate
208	C9H14O2	xi-2,2,6-trimethyl-1,4-cyclohexanedione
208	C9H14O2	anapear
208	C9H14O2	4-oxo-2-nonenal
210	C6H5NO4	4-nitrocatechol
210	C6H5NO4	2,6-dihydroxynicotinate
210	C6H5NO4	2-hydroxy-4-nitrophenolate
210	C6H5NO4	2,4-dihydroxy-nitrophenol
212	C6H9N3O2	l-histidine
212	C6H9N3O2	histidine
212	C6H9N3O2	3-(pyrazol-1-yl)-l-alanine
212	C6H9N3O2	d-histidine
212	C6H9N3O2	l-2-amino-3-(1-pyrazolyl)propanoic acid
214	C2H5O6P	2-phosphoglycolate
214	C2H5O6P	2-phosphoglycolic acid
214	C2H5O6P	phosphoglycolic acid
215	C6H4O5	2,5-furandicarboxylate
215	C6H4O5	furan-2,5-dicarboxylic acid
215	C6H4O5	2,5-furandicarboxylic acid
215	C7H8S2	methyl phenyl disulfide
216	C5H4N2O4	orotate
216	C5H4N2O4	uracil 5-carboxylate
216	C5H4N2O4	orotic acid
218	C7H8O4	3-methyl-cis,cis-hexadienedioate
218	C7H8O4	(2s,3s)-2,3-dihydro-2,3-dihydroxybenzoate
218	C7H8O4	3-methylmuconolactone
218	C7H8O4	4-methylmuconolactone
218	C7H8O4	1,6-dihydroxycyclohexa-2,4-diene-1-carboxylate
218	C7H8O4	2-hydroxy-6-keto-2,4-heptadienoate
218	C7H8O4	(1r,6s)-1,6-dihydroxycyclohexa-2,4-diene-1-carboxylate
218	C7H8O4	2-hydroxy-5-methyl-cis,cis-muconic semialdehyde
218	C7H8O4	4-methyl-3-oxoadipate-enol-lactone
218	C7H8O4	(4r,5r)-4,5-dihydroxycyclohexa-1(6),2-diene-1-carboxylate
218	C7H8O4	2,3-methyleneglutaric acid
218	C7H8O4	ascladiol
218	C7H8O4	4-methoxybenzene-1,2,3-triol
218	C7H8O4	2-methoxybenzene-1,3,5-triol
218	C7H8O4	6-methoxybenzene-1,2,4-triol
218	C7H8O4	5-methoxybenzene-1,2,3-triol
220	C8H12O3	8-hydroxy-5,6-octadienoic acid
220	C8H12O3	2,5-dimethyl-4-ethoxy-3(2h)-furanone
221	C12H12	2,6-dimethylnaphthalene
221	C12H12	1,7-dimethylnaphthalene
221	C12H12	2,6-dimethyl-naphtalene
222	C9H16O2	nonane-4,6-dione
222	C9H16O2	chalcogran
222	C9H16O2	gamma-nonalactone
222	C9H16O2	(e)-4-hydroxynon-2-enal
222	C9H16O2	4-hydroxynonenal
222	C9H16O2	2,4-nonanedione
222	C9H16O2	2-nonenoic acid
222	C9H16O2	6-butyltetrahydro-2h-pyran-2-one
222	C9H16O2	dihydro-5-pentyl-2(3h)-furanone
222	C9H16O2	cis-ethyl 4-heptenoate
222	C9H16O2	hept-trans-2-en-1-yl acetate
222	C9H16O2	methyl 2-octenoate
222	C9H16O2	prenyl isobutyrate
222	C9H16O2	ethyl cyclohexanecarboxylate
222	C9H16O2	4-oxononanal
222	C9H16O2	quercuslactone a
222	C9H16O2	2-propenyl 2-ethylbutanoate
222	C9H16O2	cyclohexyl propionate
222	C9H16O2	2-hydroxy-2,6,6-trimethylcyclohexanone
222	C9H16O2	methyl (e)-2-octenoate
222	C9H16O2	(e)-3-heptenyl acetate
222	C9H16O2	isobutyl angelate
222	C9H16O2	2-hexenyl propionate
222	C9H16O2	cis-3-hexenyl propanoate
222	C9H16O2	6-hydroxy-4,6-dimethyl-3-hepten-2-one
222	C9H16O2	methyl 4z-octenoate
222	C9H16O2	2-propenyl hexanoate
222	C9H16O2	methyl 3-octenoate
222	C9H16O2	(z)-oak lactone
222	C9H16O2	(e)-2-ethyl heptenoate
222	C9H16O2	(e)-oak lactone
222	C9H16O2	3,4-epoxynonanal
226	C10H6O2	1,4-naphthoquinone
226	C10H6O2	1,2-naphthoquinone
227	C7H10O4	2-isopropylmaleate
227	C7H10O4	(1s,4s)-4-hydroxy-3-oxocyclohexane-1-carboxylate
227	C7H10O4	5-d-(5/6)-5-c-(hydroxymethyl)-2,6-dihydroxycyclohex-2-en-1-one
227	C7H10O4	dimethyl citraconate
227	C7H10O4	2-isopropylmaleic acid
227	C7H10O4	4,6-dioxoheptanoic acid
227	C7H10O4	succinylacetone
227	C7H10O4	isopropylmaleate
227	C7H10O4	xi-2,3-dihydro-3,5-dihydroxy-6-methyl-4h-pyran-4-one
227	C7H10O4	ethyl 5-oxotetrahydro-2-furancarboxylate
229	C8H14O3	ethyl 3-oxohexanoate
229	C8H14O3	3-oxovalproic acid
229	C8H14O3	2-n-propyl-4-oxopentanoic acid
229	C8H14O3	3-oxooctanoic acid
229	C8H14O3	isobutyric acid anhydride
229	C8H14O3	trans-4-hydroxycyclohexylacetic acid
229	C8H14O3	cis-4-hydroxycyclohexylacetic acid
229	C8H14O3	alpha-ketooctanoic acid
229	C8H14O3	6-ethyl-1-methyl-2,7,8-trioxabicyclo[3.2.1]octane
229	C8H14O3	tetrahydrofurfuryl propionate
229	C8H14O3	1-methyl-2-oxopropyl butyrate
229	C8H14O3	2-methylpropyl 3-oxobutanoate
229	C8H14O3	3-methylbutyl 2-oxopropanoate
229	C8H14O3	butyl acetoacetate
229	C8H14O3	propyl levulinate
229	C8H14O3	5-butyl-1,4-dioxan-2-one
229	C8H14O3	6-butyl-1,4-dioxan-2-one
230	C9H18O2	nonanoic acid
230	C9H18O2	ethyl heptanoate
230	C9H18O2	propyl hexanoate
230	C9H18O2	methyl octanoate
230	C9H18O2	isoamyl isobutyrate
230	C9H18O2	hexyl propanoate
230	C9H18O2	pentyl butyrate
230	C9H18O2	oenanthic ether
230	C9H18O2	pelargonic acid
230	C9H18O2	xi-2-ethylheptanoic acid
230	C9H18O2	methyl caprylate
230	C9H18O2	heptyl acetate
230	C9H18O2	4-methyloctanoic acid
230	C9H18O2	butyl 3-methylbutanoate
230	C9H18O2	3-heptyl acetate
230	C9H18O2	5-methylhexyl acetate
230	C9H18O2	3-octyl formate
230	C9H18O2	pentyl butanoate
230	C9H18O2	hexyl propionate
230	C9H18O2	3-methylbutyl 2-methylpropanoate
230	C9H18O2	1-hydroxy-3-nonanone
230	C9H18O2	3-(hydroxymethyl)-2-octanone
230	C9H18O2	4-methyl-2-pentyl-1,3-dioxolane
230	C9H18O2	2-methylpropyl 3-methylbutanoate
230	C9H18O2	octyl formate
230	C9H18O2	butyl 2-methylbutanoate
230	C9H18O2	1-methylbutyl butanoate
230	C9H18O2	isoamyl butyrate
230	C9H18O2	butyl pentanoate
230	C9H18O2	isopropyl hexanoate
230	C9H18O2	ethyl 5-methylhexanoate
232	C10H9NO	indole-3-acetaldehyde
232	C10H9NO	3-methyl-quinolin-2-ol
232	C10H9NO	echinopsine
232	C10H9NO	n-hydroxy-1-aminonaphthalene
232	C10H9NO	indol-3-ylacetaldehyde
232	C10H9NO	n-hydroxynaphthalen-1-amine
232	C10H9NO	indoleacetaldehyde
235	C6H8O5	2-oxoadipate
235	C6H8O5	3-oxoadipate
235	C6H8O5	3d-(3,5/4)-trihydroxycyclohexane-1,2-dione
235	C6H8O5	d-2,3-diketo 4-deoxy-epi-inositol
235	C6H8O5	2-formylglutarate
235	C6H8O5	2,4-diketo-3-deoxy-l-fuconate
235	C6H8O5	2-oxoadipic acid
235	C6H8O5	3-oxoadipic acid
235	C6H8O5	oxoadipic acid
235	C6H8O5	2-methyl-4-oxopentanedioic acid
236	C10H8O2	naphthalene-1,2-diol
236	C10H8O2	2-formyl-1-indanone
236	C10H8O2	1-formyl-2-indanone
236	C10H8O2	1,4-dihydroxynaphthalene
236	C10H8O2	2,3-dihydroxynaphthalene
236	C10H8O2	6-methylcoumarin
236	C10H8O2	viburtinal
236	C10H8O2	7-methyl-2-benzofurancarboxaldehyde
237	C7H12O4	pimelate
237	C7H12O4	(1s,3r,4s)-3,4-dihydroxycyclohexane-1-carboxylate
237	C7H12O4	2-propylsuccinic acid
237	C7H12O4	pimelic acid
237	C7H12O4	2,2-dimethylglutaric acid
237	C7H12O4	3,3-dimethylglutaric acid
237	C7H12O4	monomethyl adipate
237	C7H12O4	3-methyladipic acid
237	C7H12O4	2-methyladipic acid
237	C7H12O4	diethyl malonate
237	C7H12O4	propyleneglycol diacetate
237	C7H12O4	mono-methyl-adipate
237	C7H12O4	2-ethylglutaric acid
237	C7H12O4	ethyl methyl_succinate
238	C11H12O	3-methyl-4-phenyl-3-buten-2-one
238	C11H12O	2-phenyl-4-pentenal
238	C11H12O	3-phenyl-4-pentenal
239	C8H16O3	ethyl (r)-3-hydroxyhexanoate
239	C8H16O3	ethyl (s)-3-hydroxyhexanoate
239	C8H16O3	4-hydroxyvalproic acid
239	C8H16O3	5-hydroxyvalproic acid
239	C8H16O3	3-hydroxyvalproic acid
239	C8H16O3	rengyol
239	C8H16O3	3-hydroxyoctanoate
239	C8H16O3	ethyl 3-hydroxyhexanoate
239	C8H16O3	3-hydroxyoctanoic acid
239	C8H16O3	(r)-3-hydroxyoctanoic acid
239	C8H16O3	(7r)-7-hydroxyoctanoic acid
239	C8H16O3	2-hydroxyoctanoic acid
239	C8H16O3	3-methylbutyl 2-hydroxypropanoate
239	C8H16O3	7-hydroxyoctanoic acid
239	C8H16O3	hydroxyoctanoic acid
239	C8H16O3	(r)-2-hydroxycaprylic acid
239	C8H16O3	ethyl (±)-3-hydroxyhexanoate
239	C8H16O3	(+/-)-ethyl 2-hydroxy-3-methylvalerate
239	C8H16O3	peroxyoctanoic acid
239	C8H16O3	isoamyl lactate
239	C8H16O3	ethyl 2-hydroxy-4-methylpentanoate
239	C8H16O3	8-hydroxyoctanoate
245	C6H10O5	lichenin
245	C6H10O5	(r)-3,3-dimethylmalate
245	C6H10O5	3-ethylmalate
245	C6H10O5	2-hydroxyadipate
245	C6H10O5	(r)-2-ethylmalate
245	C6H10O5	l-rhamnono-1,4-lactone
245	C6H10O5	(2r,3s)-2,3-dimethylmalate
245	C6H10O5	3-hydroxy-3-methylglutarate
245	C6H10O5	2-dehydro-3-deoxy-l-fuconate
245	C6H10O5	2-dehydro-3-deoxy-l-rhamnonate
245	C6H10O5	d-fucono-1,4-lactone
245	C6H10O5	2-dehydro-3-deoxy-d-fuconate
245	C6H10O5	3,6-anhydrogalactose
245	C6H10O5	3,6-anhydroglucose
245	C6H10O5	1,5-anhydro-d-fructose
245	C6H10O5	diethyl pyrocarbonate
245	C6H10O5	(s)-2-(hydroxymethyl)glutarate
245	C6H10O5	2-deoxy-scyllo-inosose
245	C6H10O5	l-fucono-1,5-lactone
245	C6H10O5	3-hydroxy-3-methylglutaric acid
245	C6H10O5	2-hydroxyadipic acid
245	C6H10O5	levoglucosan
245	C6H10O5	(r)-2-hydroxyadipic acid
245	C6H10O5	3-hydroxyadipic acid
245	C6H10O5	2-hydroxy-2-ethylsuccinic acid
245	C6H10O5	3-hydroxymethylglutaric acid
245	C6H10O5	2(r)-hydroxyadipic acid
245	C6H10O5	d-1-deoxy-erythro-hexo-2,3-diulose
245	C6H10O5	diethyl dicarbonate
245	C6H10O5	d-1,5-anhydrofructose
245	C6H10O5	3-methyl-3-hydroxypentanedioate
245	C7H14S2	(-)-1-methylpropyl 1-propenyl disulfide
246	C10H10O2	cis-1,2-dihydronaphthalene-1,2-diol
246	C10H10O2	(1s,2s)-1,2-dihydronaphthalene-1,2-diol
246	C10H10O2	1,2-dihydronaphthalene-1,2-diol
246	C10H10O2	methyl cinnamate
246	C10H10O2	isosafrole
246	C10H10O2	p-methoxycinnamaldehyde
246	C10H10O2	safrole
246	C10H10O2	4-hydroxycinnamoylmethane
246	C10H10O2	trans-2-phenylcyclopropanecarboxylic acid
246	C10H10O2	eugenol quinone methide
246	C10H10O2	4,5-dihydro-1-benzoxepin-3(2h)-one
246	C10H10O2	3-(4-methoxyphenyl)-2-propenal
246	C10H10O2	cassiastearoptene
246	C10H10O2	3,6-dimethyl-2(3h)-benzofuranone
246	C10H10O2	cinnamyl formate
246	C10H10O2	allyl benzoate
246	C10H10O2	4-(3-hydroxyphenyl)but-3-en-2-one
246	C10H10O2	(2e)-2-methyl-3-phenylprop-2-enoic acid
246	C10H10O2	(2z)-2-(hydroxymethyl)-3-phenylprop-2-enal
246	C10H10O2	(2z)-3-(3-hydroxyphenyl)-2-methylprop-2-enal
246	C10H10O2	(2z)-3-(4-hydroxyphenyl)-2-methylprop-2-enal
246	C10H10O2	2-methyl-3-phenyloxirane-2-carbaldehyde
246	C10H10O2	(2z)-3-(2-hydroxyphenyl)-2-methylprop-2-enal
246	C10H10O2	(3e)-1-hydroxy-4-phenylbut-3-en-2-one
246	C10H10O2	(3e)-4-(3-hydroxyphenyl)but-3-en-2-one
246	C10H10O2	(3e)-4-(4-hydroxyphenyl)but-3-en-2-one
246	C10H10O2	1-(3-phenyloxiran-2-yl)ethan-1-one
246	C10H10O2	(3e)-4-(2-hydroxyphenyl)but-3-en-2-one
246	C10H10O2	(3z)-3-hydroxy-4-phenylbut-3-en-2-one
246	C10H10O2	1-phenylbutane-2,3-dione
246	C10H10O2	3-(4-methoxyphenyl)prop-2-enal
246	C10H10O2	4-(4-hydroxyphenyl)but-3-en-2-one
246	C10H10O2	1-hydroxy-4-phenylbut-3-en-2-one
249	C9H8O3	phenylpyruvate
249	C9H8O3	4-coumarate
249	C9H8O3	trans-2-hydroxycinnamate
249	C9H8O3	2-hydroxy-3-phenylpropenoate
249	C9H8O3	cis-2-hydroxycinnamate
249	C9H8O3	cis-p-coumarate
249	C9H8O3	3-oxo-3-phenylpropanoate
249	C9H8O3	caffeic aldehyde
249	C9H8O3	trans-3-hydroxycinnamate
249	C9H8O3	enol-phenylpyruvate
249	C9H8O3	cis-4-coumaric acid
[truncated: 6,455 more rows]
